# Supplementary material for: Thermal Development, Mortality, and Fertility of an Apulian Strain of Drosophila suzukii at Different Temperatures
Source: Insects. 2025 Jan 10;16(1):60. doi: 10.3390/insects16010060 (PMC11766119; doi:10.3390/insects16010060)
Supplement: Supplementary file 1 [file insects-16-00060-s001.zip]

Archive with 8 entries (8 files):
- DataAcquisition.m
- Fertility.xlsx
- Functions.m
- InitialParameters.m
- LifeTablesDataset.xlsx
- Mortality.xlsx
- Plots.m
- RunMe.m
