# Supplementary material for: Thermal Development, Mortality, and Fertility of an Apulian Strain of Drosophila suzukii at Different Temperatures
Source: Insects. 2025 Jan 10;16(1):60. doi: 10.3390/insects16010060 (PMC11766119; doi:10.3390/insects16010060)
Supplement: Supplementary file 1 [file insects-16-00060-s001.zip › Fertility.xlsx]

## Sheet: Dataset
13C
Individual	F1	F2	F3	F4	F5	F6	F7	F8	F9	F10	Average days	Std_err
Pre-oviposition	2	2	1	4	2	3	2	1	1	1	1.9	0.314466
Day	F1	F2	F3	F4	F5	F6	F7	F8	F9	F10	Daily average	Std_err
1	1	2	1	2	1	2	1	1	1	2	1.4	0.163299
2	2	2	2	2	2	2	2	2	3	2	2.1	0.1
3	1	3	2	1	1	2	2	1	2	1	1.6	0.221108
4	2	8	1	0	4	5	3	3	4	3	3.3	0.7
5	2	3	2	1	2	3	1	7	4	6	3.1	0.640312
6	6	4	3	2	4	4	3	2	2	2	3.2	0.416333
7	2	2	6	1	1	2	1	4	3	2	2.4	0.498888
8	4	3	4	3	3	3	2	3	2	4	3.1	0.233333
9	2	4	1	3	1	7	2	3	3	2	2.8	0.553775
10	1	3	2	1	2	1	1	2	1	2	1.6	0.221108
11	3	6	5	0	7	0	8	3	0	2	3.4	0.945163
12	4	2	3	1	1	1	2	8	3	7	3.2	0.785988
13	7	3	2	2	2	0	1	4	0	3	2.4	0.653197
14	1	3	3	0	0	0	2	1	1	1	1.2	0.359011
15	1	2	2	3	0	0	1	2	0	2	1.3	0.334996
16	2	2	1	0	0	0	0	2	0	6	1.3	0.597216
17	1	0	1	0	0	0	0	3	0		0.555556	0.337931
18	5	0	0	0	0	0	0	2	0		0.777778	0.571979
19	0	0	0	0	0	0	0	5	0		0.555556	0.555556
20	0	0	0	0	0	0	0	1	0		0.111111	0.111111
											Average eggs	Std_err
Total eggs per female	47	52	41	22	31	32	32	59	29	47	39.2	3.72916
18C
Individual	F1	F2	F3	F4	F5	F6	F7	F8	F9	F10	Average days	Std_err
Pre-oviposition	3	2	3	3	1	1	2	2	2	3	2.2	0.249444
Day	F1	F2	F3	F4	F5	F6	F7	F8	F9	F10	Daily average	Std_err
1	4	2	1	1	1	1	2	1	1	2	1.6	0.305505
2	5	5	1	3	3	3	4	1	3	3	3.1	0.433333
3	6	6	1	3	3	4	3	1	4	4	3.5	0.542627
4	6	4	1	4	5	5	5	0	6	4	4	0.632456
5	17	6	3	6	6	4	5	0	7	11	6.5	1.47007
6	6	12	4	4	3	5	12	0	14	6	6.6	1.43914
7	6	7	4	6	12	13	6	1	5	5	6.5	1.12793
8	7	6	7	5	5	6	6	0	8	6	5.6	0.686375
9	7	5	8	4	5	5	5	0	5	5	4.9	0.657436
10	5	5	6	3	6	4	4	0	7	6	4.6	0.635959
11	6	7	5	2	4	5	6	1	5	5	4.6	0.581187
12	16	6	13	6	5	5	6	3	6	15	8.1	1.47911
13	5	16	5	2	4	6	18	4	16	5	8.1	1.90584
14	6	5	6	4	18	15	5	1	7	6	7.3	1.63333
15	7	7	6	4	4	6	6	3	0	5	4.8	0.679869
16	6	8	8	7	5	5	4	1	0	5	4.9	0.849183
17	5	0	0	6	6	6	5	3	0	4	3.5	0.819892
18	4	0	0	4	8	3	4	3	0	4	3	0.788811
19	9	0	0	12	5	4	3	1	0	12	4.6	1.52169
20	0	0	0	2	5	6	13	3	0	3	3.2	1.28927
21	0	0	0	1	14	12	6	2	0	7	4.2	1.67862
22	0	0	0	1	6	5	0	5	0	0	1.7	0.803465
23	0	0	0	0	6	6	0	4	0	0	1.6	0.832666
24	0	0	0	0	5	3	0	4	0	0	1.2	0.628932
25	0	0	0	0	4	4	0	5	0	0	1.3	0.667499
26	0	0	0	0	5	5	0	4	0	0	1.4	0.718022
27	0	0	0	0	6	7	0	9	0	0	2.2	1.1431
28	0	0	0	0	16	0	0	4	0	0	2	1.60555
29	0	0	0	0	4	0	0	6	0	0	1	0.68313
30	0	0	0	0	4	0	0	6	0	0	1	0.68313
31	0	0	0	0	0	0	0	5	0	0	0.5	0.5
32	0	0	0	0	0	0	0	4	0	0	0.4	0.4
33	0	0	0	0	0	0	0	4	0	0	0.4	0.4
34	0	0	0	0	0	0	0	12	0	0	1.2	1.2
35	0	0	0	0	0	0	0	2	0	0	0.2	0.2
36	0	0	0	0	0	0	0	1	0	0	0.1	0.1
37	0	0	0	0	0	0	0	1	0	0	0.1	0.1
											Average eggs	Std_err
Total eggs per female	133	107	79	90	183	153	128	105	94	123	119.5	9.97135
20C
Individual	F1	F2	F3	F4	F5	F6	F7	F8	F9	F10	Average days	Std_err
Pre-oviposition	3	1	2	1	1	1	1	3	1	1	1.5	0.268742
Day	F1	F2	F3	F4	F5	F6	F7	F8	F9	F10	Daily average	Std_err
1	2	4	5	3	3	2	2	6	6	1	3.4	0.561743
2	1	4	8	5	4	4	5	3	4	3	4.1	0.566667
3	2	5	6	3	3	6	5	4	7	4	4.5	0.5
4	4	7	2	2	6	5	7	7	5	5	5	0.596285
5	9	4	4	1	9	6	5	6	7	8	5.9	0.795124
6	8	3	8	1	7	7	6	10	8	7	6.5	0.833333
7	8	13	5	12	19	13	13	9	23	12	12.7	1.64012
8	3	6	7	3	9	6	4	4	9	8	5.9	0.737111
9	9	7	8	5	10	8	5	3	9	9	7.3	0.715697
10	6	4	10	6	9	6	11	2	11	8	7.3	0.955103
11	5	8	8	8	6	7	9	3	8	7	6.9	0.566667
12	13	4	5	4	9	10	10	12	9	11	8.7	1.03333
13	3	6	19	5	7	8	7	3	7	10	7.5	1.44722
14	5	18	7	18	21	15	19	4	18	21	14.6	2.10396
15	0	9	10	2	10	8	10	2	4	5	6	1.2202
16	0	5	9	4	9	10	9	4	5	9	6.4	1.03494
17	0	6	8	2	8	9	5	0	6	10	5.4	1.14698
18	0	8	5	1	12	7	6	0	10	7	5.6	1.30979
19	0	7	6	10	0	6	3	0	9	8	4.9	1.22429
20	0	9	11	0	0	6	8	0	8	9	5.1	1.44106
21	0	19	3	0	0	19	8	0	17	18	8.4	2.79364
22	0	7	4	0	0	9	0	0	6	3	2.9	1.08985
23	0	6	2	0	0	10	0	0	7	4	2.9	1.15902
24	0	7	4	0	0	11	0	0	6	6	3.4	1.25786
25	0	0	0	0	0	8	0	0	9	0	1.7	1.13578
26	0	0	0	0	0	6	0	0	0	0	0.6	0.6
27	0	0	0	0	0	7	0	0	0	0	0.7	0.7
28	0	0	0	0	0	16	0	0	0	0	1.6	1.6
29	0	0	0	0	0	4	0	0	0	0	0.4	0.4
30	0	0	0	0	0	8	0	0	0	0	0.8	0.8
											Average eggs	Std_err
Total eggs per female	78	176	164	95	161	247	157	82	218	193	157.1	18.0287
24C
Individual	F1	F2	F3	F4	F5	F6	F7	F8	F9	F10	Average days	Std_err
Pre-oviposition	1	1	1	1	1	1	1	1	1	1	1	0
Day	F1	F2	F3	F4	F5	F6	F7	F8	F9	F10	Daily average	Std_err
1	4	5	4	4	5	5	6	2	3	3	4.1	0.378594
2	4	7	7	6	9	8	7	4	6	5	6.3	0.517472
3	9	9	6	7	8	9	9	3	7	6	7.3	0.61554
4	8	10	8	9	10	9	7	5	9	8	8.3	0.472582
5	7	8	9	8	9	8	8	8	10	6	8.1	0.34801
6	8	13	8	6	7	8	9	10	8	8	8.5	0.600925
7	21	24	24	17	23	26	21	21	22	20	21.9	0.795124
8	9	9	10	3	8	6	8	8	9	11	8.1	0.706321
9	10	11	9	3	9	6	9	8	8	9	8.2	0.711805
10	8	8	6	5	9	3	10	6	11	7	7.3	0.760847
11	11	9	7	8	8	5	7	9	7	6	7.7	0.538516
12	8	12	8	9	12	4	9	10	8	8	8.8	0.727247
13	9	8	10	10	8	7	9	5	10	12	8.8	0.61101
14	29	31	31	23	26	16	31	24	24	22	25.7	1.54955
15	9	9	12	9	11	8	8	9	12	9	9.6	0.476095
16	7	8	8	9	7	8	10	8	7	7	7.9	0.314466
17	13	11	6	7	11	10	9	8	9	8	9.2	0.663325
18	0	6	8	6	0	7	11	6	8	10	6.2	1.16237
19	0	4	21	7	0	8	8	9	11	8	7.6	1.89268
20	0	10	0	9	0	18	8	10	6	7	6.8	1.8
21	0	29	0	29	0	0	28	22	21	25	15.4	4.27447
22	0	9	0	9	0	0	0	9	0	6	3.3	1.37477
23	0	7	0	10	0	0	0	5	0	7	2.9	1.24231
24	0	11	0	0	0	0	0	9	0	10	3	1.53478
25	0	8	0	0	0	0	0	0	0	0	0.8	0.8
26	0	9	0	0	0	0	0	0	0	0	0.9	0.9
27	0	17	0	0	0	0	0	0	0	0	1.7	1.7
											Average eggs	Std_err
Total eggs per female	174	302	202	213	180	179	232	218	216	228	214.4	11.7419
25C
Individual	F1	F2	F3	F4	F5	F6	F7	F8	F9	F10	Average days	Std_err
Pre-oviposition	2	1	2	3	1	1	1	2	2	1	1.6	0.221108
Day	F1	F2	F3	F4	F5	F6	F7	F8	F9	F10	Daily average	Std_err
1	5	2	2	1	2	2	2	2	1	1	2	0.365148
2	8	6	4	5	5	5	5	5	1	3	4.7	0.578312
3	10	8	8	8	4	6	7	9	7	6	7.3	0.538516
4	9	9	11	11	8	9	9	8	9	8	9.1	0.34801
5	14	11	10	10	10	9	11	11	10	10	10.6	0.426875
6	12	12	12	13	12	10	8	9	11	10	10.9	0.504425
7	11	12	12	12	12	10	8	12	11	12	11.2	0.416333
8	9	14	12	11	11	11	9	10	9	12	10.8	0.512076
9	12	12	10	11	12	10	8	15	9	12	11.1	0.622718
10	11	12	12	11	13	10	12	10	11	14	11.6	0.4
11	11	11	13	10	13	10	10	10	12	13	11.3	0.422953
12	13	12	13	13	10	9	10	9	12	13	11.4	0.541603
13	13	11	11	12	11	11	9	11	10	13	11.2	0.38873
14	11	11	13	10	12	9	12	11	9	11	10.9	0.406885
15	12	10	12	12	10	10	8	8	10	14	10.6	0.6
16	12	14	8	12	10	10	8	11	12	14	11.1	0.674125
17	9	11	4	11	11	8	10	8	12	11	9.5	0.749074
18	8	11	2	12	7	11	9	8	9	12	8.9	0.948098
19	5	14	0	10	4	9	11	5	6	8	7.2	1.27192
20	0	10	0	10	4	11	9	2	6	5	5.7	1.32539
21	0	11	0	8	0	9	8	0	1	3	4	1.41421
22	0	9	0	6	0	6	4	0	0	0	2.5	1.08781
23	0	3	0	3	0	0	2	0	0	0	0.8	0.416333
24	0	1	0	0	0	0	0	0	0	0	0.1	0.1
											Average eggs	Std_err
Total eggs per female	195	237	169	222	181	195	189	174	178	205	194.5	6.85444
26C
Individual	F1	F2	F3	F4	F5	F6	F7	F8	F9	F10	Average days	Std_err
Pre-oviposition	1	2	1	1	1	3	1	1	1	1	1.3	0.213437
Day	F1	F2	F3	F4	F5	F6	F7	F8	F9	F10	Daily average	Std_err
1	3	4	3	4	2	1	1	4	3	3	2.8	0.359011
2	5	2	5	5	4	2	4	4	4	5	4	0.365148
3	6	5	7	6	3	1	3	6	5	6	4.8	0.592546
4	8	6	9	8	7	2	6	5	4	8	6.3	0.683943
5	9	5	9	9	9	7	8	6	6	9	7.7	0.495536
6	7	12	10	7	9	2	7	9	7	7	7.7	0.830662
7	17	6	16	16	18	4	11	18	18	19	14.3	1.70652
8	11	4	8	11	7	7	9	5	11	8	8.1	0.781025
9	7	8	7	9	6	5	10	6	7	8	7.3	0.472582
10	9	6	8	10	9	6	7	9	8	10	8.2	0.466667
11	7	7	9	9	8	8	8	5	8	9	7.8	0.38873
12	10	5	10	13	7	16	4	6	4	10	8.5	1.26711
13	6	16	11	9	6	6	6	8	5	8	8.1	1.04828
14	18	8	23	20	19	5	12	21	22	22	17	2.0166
15	9	6	4	12	10	7	7	6	11	6	7.8	0.81377
16	6	5	4	10	7	6	6	11	7	7	6.9	0.674125
17	8	4	8	9	8	9	2	7	10	5	7	0.802773
18	8	5	8	11	7	0	3	9	8	8	6.7	1.0116
19	7	7	6	8	9	0	7	0	8	0	5.2	1.16237
20	9	15	6	10	6	0	0	0	5	0	5.1	1.64283
21	17	6	14	22	12	0	0	0	25	0	9.6	3.07752
22	8	3	7	9	4	0	0	0	6	0	3.7	1.14552
23	5	4	0	8	0	0	0	0	0	0	1.7	0.919541
24	0	0	0	8	0	0	0	0	0	0	0.8	0.8
25	0	0	0	13	0	0	0	0	0	0	1.3	1.3
											Average eggs	Std_err
Total eggs per female	200	149	192	256	177	94	121	145	192	158	168.4	14.4046
27C
Individual	F1	F2	F3	F4	F5	F6	F7	F8	F9	F10	Average days	Std_err
Pre-oviposition	3	2	3	2	3	1	3	2	2	3	2.4	0.221108
Day	F1	F2	F3	F4	F5	F6	F7	F8	F9	F10	Daily average	Std_err
1	3	1	2	2	1	1	2	2	1	5	2	0.394405
2	4	3	4	3	5	3	6	4	5	5	4.2	0.326599
3	7	3	7	4	7	5	9	4	6	7	5.9	0.585947
4	9	6	7	6	7	6	7	10	9	10	7.7	0.517472
5	12	6	10	8	10	7	10	8	10	10	9.1	0.566667
6	10	8	10	9	10	10	9	10	12	12	10	0.394405
7	11	8	9	9	10	9	15	8	8	8	9.5	0.687184
8	11	11	10	10	11	8	9	8	11	11	10	0.394405
9	10	9	11	11	10	7	11	9	7	10	9.5	0.477261
10	11	8	10	9	11	12	11	9	10	8	9.9	0.433333
11	12	7	9	9	9	9	12	12	8	10	9.7	0.558768
12	12	11	10	9	9	9	9	9	10	7	9.5	0.428174
13	9	11	10	9	8	11	8	10	9	8	9.3	0.366667
14	11	8	10	9	7	9	9	9	9	8	8.9	0.34801
15	9	8	9	7	6	9	9	8	7	6	7.8	0.38873
16	8	10	7	6	3	8	6	8	7	3	6.6	0.702377
17	8	7	5	6	0	5	3	5	4	2	4.5	0.749074
18	4	9	3	4	0	5	1	2	3	0	3.1	0.849183
19	2	8	2	2	0	4	0	0	0	0	1.8	0.81377
20	0	4	1	0	0	2	0	0	0	0	0.7	0.422953
											Average eggs	Std_err
Total eggs per female	163	146	146	132	124	139	146	135	136	130	139.7	3.49301
28C
Individual	F1	F2	F3	F4	F5	F6	F7	F8	F9	F10	Average days	Std_err
Pre-oviposition	1	4	1	3	4	1	5	1	1	1	2.2	0.512076
Day	F1	F2	F3	F4	F5	F6	F7	F8	F9	F10	Daily average	Std_err
1	2	3	1	1	1	2	2	4	4	1	2.1	0.378594
2	4	3	1	1	0	3	1	4	3	1	2.1	0.458258
3	7	4	2	2	0	2	1	7	3	3	3.1	0.737111
4	5	7	2	2	3	6	2	6	4	4	4.1	0.585947
5	8	1	2	3	0	3	2	8	5	6	3.8	0.891939
6	7	1	5	4	1	4	3	4	4	6	3.9	0.604612
7	20	3	9	2	0	13	4	15	11	15	9.2	2.11765
8	10	6	5	0	1	7	2	1	7	6	4.5	1.04616
9	9	7	4	0	1	9	3	3	5	9	5	1.06458
10	12	11	2	1	0	6	5	5	9	7	5.8	1.28927
11	6	15	3	4	0	10	1	6	4	7	5.6	1.39204
12	9	8	4	3	0	6	0	4	2	11	4.7	1.18369
13	9	4	5	3	0	7	0	11	10	9	5.8	1.27192
14	30	6	10	4	0	20	0	18	22	14	12.4	3.19444
15	6	4	1	2	0	11	0	7	6	1	3.8	1.15277
16	7	7	0	0	0	8	0	9	11	3	4.5	1.37639
17	5	4	0	1	0	7	0	8	5	6	3.6	0.979796
18	6	10	0	4	0	10	0	13	1	5	4.9	1.51621
19	0	0	0	0	0	0	0	9	4	6	1.9	1.03763
20	0	0	0	0	0	0	0	7	3	5	1.5	0.819892
21	0	0	0	1	0	0	0	16	19	16	5.2	2.58972
22	0	0	0	1	0	0	0	5	12	4	2.2	1.23648
23	0	0	0	0	0	0	0	9	7	0	1.6	1.07703
24	0	0	0	0	0	0	0	7	9	0	1.6	1.07703
25	0	0	0	0	0	0	0	0	15	0	1.5	1.5
26	0	0	0	0	0	0	0	0	6	0	0.6	0.6
27	0	0	0	0	0	0	0	0	5	0	0.5	0.5
28	0	0	0	0	0	0	0	0	17	0	1.7	1.7
29	0	0	0	0	0	0	0	0	9	0	0.9	0.9
30	0	0	0	0	0	0	0	0	5	0	0.5	0.5
31	0	0	0	0	0	0	0	0	6	0	0.6	0.6
											Average eggs	Std_err
Total eggs per female	162	104	56	39	7	134	26	186	222	145	108.1	23.2013
29C
Individual	F1	F2	F3	F4	F5	F6					Average days	Std_err
Pre-oviposition	2	3	4	2	4	2					2.83333	0.401386
Day	F1	F2	F3	F4	F5	F6					Daily average	Std_err
1	1	2	4	1	3	1					2	0.516398
2	2	6	4	3	5	4					4	0.57735
3	5	7	6	5	6	4					5.5	0.428174
4	7	5	7	6	7	4					6	0.516398
5	6	6	8	9	6	4					6.5	0.718795
6	6	6	7	5	5	4					5.5	0.428174
7	5	8	5	7	8	6					6.5	0.562731
8	6	6	6	6	8	6					6.33333	0.333333
9	7	4	3	4	6	5					4.83333	0.600925
10	4	6	2	6	7	6					5.16667	0.749074
11	5	7	2	7	8	5					5.66667	0.881917
12	5	4	0	5	5	5					4	0.816497
13	3	3	0	5	3	4					3	0.68313
14	2	1	0	4	3	2					2	0.57735
15	0	0	0	3	2	1					1	0.516398
16	0	0	0	5	0	0					0.833333	0.833333
17	0	0	0	3	0	0					0.5	0.5
18	0	0	0	1	0	0					0.166667	0.166667
											Average eggs	Std_err
Total eggs per female	64	71	54	85	82	61					69.5	4.97159

## Sheet: Analysis
	Temperature	Average total eggs per female	Std_err
	13	39.2	3.72916
	18	119.5	9.97135
	20	157.1	18.0287
	24	214.4	11.7419
	25	194.5	6.85444
	26	168.4	14.4046
	27	139.7	3.49301
	28	108.1	23.2013
	29	69.5	4.97159
	Temperature	Average pre-oviposition days	Std_err
	13	1.9	0.314466
	18	2.2	0.249444
	20	1.5	0.268742
	24	1	0
	25	1.6	0.221108
	26	1.3	0.213437
	27	2.4	0.221108
	28	2.2	0.512076
	29	2.83333	0.401386
	3D plot
	Temperature	Day	Avg eggs produced
	13	1	1.4
	13	2	2.1
	13	3	1.6
	13	4	3.3
	13	5	3.1
	13	6	3.2
	13	7	2.4
	13	8	3.1
	13	9	2.8
	13	10	1.6
	13	11	3.4
	13	12	3.2
	13	13	2.4
	13	14	1.2
	13	15	1.3
	13	16	1.3
	13	17	0.555556
	13	18	0.777778
	13	19	0.555556
	13	20	0.111111
	18	1	1.6
	18	2	3.1
	18	3	3.5
	18	4	4
	18	5	6.5
	18	6	6.6
	18	7	6.5
	18	8	5.6
	18	9	4.9
	18	10	4.6
	18	11	4.6
	18	12	8.1
	18	13	8.1
	18	14	7.3
	18	15	4.8
	18	16	4.9
	18	17	3.5
	18	18	3
	18	19	4.6
	18	20	3.2
	18	21	4.2
	18	22	1.7
	18	23	1.6
	18	24	1.2
	18	25	1.3
	18	26	1.4
	18	27	2.2
	18	28	2
	18	29	1
	18	30	1
	18	31	0.5
	18	32	0.4
	18	33	0.4
	18	34	1.2
	18	35	0.2
	18	36	0.1
	18	37	0.1
	20	1	3.4
	20	2	4.1
	20	3	4.5
	20	4	5
	20	5	5.9
	20	6	6.5
	20	7	12.7
	20	8	5.9
	20	9	7.3
	20	10	7.3
	20	11	6.9
	20	12	8.7
	20	13	7.5
	20	14	14.6
	20	15	6
	20	16	6.4
	20	17	5.4
	20	18	5.6
	20	19	4.9
	20	20	5.1
	20	21	8.4
	20	22	2.9
	20	23	2.9
	20	24	3.4
	20	25	1.7
	20	26	0.6
	20	27	0.7
	20	28	1.6
	20	29	0.4
	20	30	0.8
	24	1	4.1
	24	2	6.3
	24	3	7.3
	24	4	8.3
	24	5	8.1
	24	6	8.5
	24	7	21.9
	24	8	8.1
	24	9	8.2
	24	10	7.3
	24	11	7.7
	24	12	8.8
	24	13	8.8
	24	14	25.7
	24	15	9.6
	24	16	7.9
	24	17	9.2
	24	18	6.2
	24	19	7.6
	24	20	6.8
	24	21	15.4
	24	22	3.3
	24	23	2.9
	24	24	3
	24	25	0.8
	24	26	0.9
	24	27	1.7
	25	1	2
	25	2	4.7
	25	3	7.3
	25	4	9.1
	25	5	10.6
	25	6	10.9
	25	7	11.2
	25	8	10.8
	25	9	11.1
	25	10	11.6
	25	11	11.3
	25	12	11.4
	25	13	11.2
	25	14	10.9
	25	15	10.6
	25	16	11.1
	25	17	9.5
	25	18	8.9
	25	19	7.2
	25	20	5.7
	25	21	4
	25	22	2.5
	25	23	0.8
	25	24	0.1
	26	1	2.8
	26	2	4
	26	3	4.8
	26	4	6.3
	26	5	7.7
	26	6	7.7
	26	7	14.3
	26	8	8.1
	26	9	7.3
	26	10	8.2
	26	11	7.8
	26	12	8.5
	26	13	8.1
	26	14	17
	26	15	7.8
	26	16	6.9
	26	17	7
	26	18	6.7
	26	19	5.2
	26	20	5.1
	26	21	9.6
	26	22	3.7
	26	23	1.7
	26	24	0.8
	26	25	1.3
	27	1	2
	27	2	4.2
	27	3	5.9
	27	4	7.7
	27	5	9.1
	27	6	10
	27	7	9.5
	27	8	10
	27	9	9.5
	27	10	9.9
	27	11	9.7
	27	12	9.5
	27	13	9.3
	27	14	8.9
	27	15	7.8
	27	16	6.6
	27	17	4.5
	27	18	3.1
	27	19	1.8
	27	20	0.7
	28	1	2.1
	28	2	2.1
	28	3	3.1
	28	4	4.1
	28	5	3.8
	28	6	3.9
	28	7	9.2
	28	8	4.5
	28	9	5
	28	10	5.8
	28	11	5.6
	28	12	4.7
	28	13	5.8
	28	14	12.4
	28	15	3.8
	28	16	4.5
	28	17	3.6
	28	18	4.9
	28	19	1.9
	28	20	1.5
	28	21	5.2
	28	22	2.2
	28	23	1.6
	28	24	1.6
	28	25	1.5
	28	26	0.6
	28	27	0.5
	28	28	1.7
	28	29	0.9
	28	30	0.5
	28	31	0.6
	29	1	2
	29	2	4
	29	3	5.5
	29	4	6
	29	5	6.5
	29	6	5.5
	29	7	6.5
	29	8	6.33333
	29	9	4.83333
	29	10	5.16667
	29	11	5.66667
	29	12	4
	29	13	3
	29	14	2
	29	15	1
	29	16	0.833333
	29	17	0.5
	29	18	0.166667
