# Supplementary material for: Thermal Development, Mortality, and Fertility of an Apulian Strain of Drosophila suzukii at Different Temperatures
Source: Insects. 2025 Jan 10;16(1):60. doi: 10.3390/insects16010060 (PMC11766119; doi:10.3390/insects16010060)
Supplement: Supplementary file 1 [file insects-16-00060-s001.zip › LifeTablesDataset.xlsx]

## Sheet: DatasetOverview
	Scientific name of the species	Drosophila suzukii
	Order	Diptera
	Sub-order	Brachycera
	Family	Drosophilidae
	Genus	Drosophila
	Species	D. suzukii
	Condition label	Type of experimental condition
	Cond-1	6 C
	Cond-2	9 C
	Cond-3	13 C
	Cond-4	18 C
	Cond-5	20 C
	Cond-6	24 C
	Cond-7	25 C
	Cond-8	26 C
	Cond-9	27 C
	Cond-10	28 C
	Cond-11	29 C
	Cond-12	31 C
	Cond-13	32 C
	Cond-14	33 C
	Cond-15
	Research group	Entomology
	Department
	University	Mediterranean Agronomic Institute of Bari
	Country	Italy
	Correspondence (email)	baser@iamb.it
	Life stages	Label
	Egg	E
	Larva 1	L1
	Larva 2	L2
	Larva 3	L3
	Larva 4	--
	Larva 5	--
	Larva 6	--
	Pupa	P
	Adult males	AM
	Adult females	AF
	Deads	D
	Credits:
	Luca Rossini, PhD			If you use this template, please cite:
	Emanuele Garone, PhD
	Service d'Automatique et d'Analyse des Systèmes			Rossini L., Contarini M., Mermer S., Walton V., Francis F., Garone E. (2024). Life tables in entomology: a discussion on tables' parameters and the importance of raw data. PLoS ONE 19 (3), e0299598. https://doi.org/10.1371/journal.pone.0299598
	Université Libre de Bruxelles - ULB
	Correspondence e-mail: luca.rossini@ulb.be
	luca.rossini@unitus.it
				TBD if the manuscript will be accepted
	Research funded by the European Commission under the Marie Sklodowska Curie Actions
	Postdoctoral Fellowship (MSCA-PF-2022) project “PestFinder” Grant n. 101102281.
	Contributors: Arthur Lots, MA1 Student

## Sheet: LifeTables-Statistics
	Experimental condition	Stage	Number of individuals reared	Development times						Survival
				Mean	Standard deviation	Mode	Median	Kurtosis	Skewness
	6 C	E - L1	13	8.84615	1.14354	10	9	-1.21535	-0.441914	--
		L1 - L2	3	6.33333	0.57735	6	6	--	1.73205	0.230769
		L2 - L3	0	--	--	--	--	--	--	0
		L3 - --	0	--	--	--	--	--	--	--
		-- - --	0	--	--	--	--	--	--	--
		-- - --	0	--	--	--	--	--	--	--
		-- - P	0	--	--	--	--	--	--	--
		P - A	0	--	--	--	--	--	--	--
		AM - D	0	--	--	--	--	--	--	--
		AF - D	0	--	--	--	--	--	--	--
	9 C	E - L1	19	5.31579	1.00292	5	5	1.79083	1.12326	--
		L1 - L2	12	5.58333	0.514929	6	6	-2.26286	-0.388403	0.631579
		L2 - L3	10	5.8	0.421637	6	6	1.40625	-1.77878	0.833333
		L3 - --	9	7.55556	0.726483	8	8	1.46735	-1.50069	0.9
		-- - --	0	--	--	--	--	--	--	1
		-- - --	0	--	--	--	--	--	--	--
		-- - P	0	--	--	--	--	--	--	--
		P - A	0	--	--	--	--	--	--	--
		AM - D	0	--	--	--	--	--	--	--
		AF - D	0	--	--	--	--	--	--	--
	13 C	E - L1	37	3.2973	0.811886	3	3	-0.464833	0.0473762	--
		L1 - L2	30	4.53333	0.507416	5	5	-2.12691	-0.140769	0.810811
		L2 - L3	27	4.7037	0.608581	5	5	-0.477692	0.232571	0.9
		L3 - --	25	6.6	0.57735	7	7	-0.717391	0.2824	0.925926
		-- - --	0	--	--	--	--	--	--	1
		-- - --	0	--	--	--	--	--	--	--
		-- - P	0	--	--	--	--	--	--	--
		P - A	25	13.08	0.909212	13	13	-0.259773	0.555904	--
		AM - D	12	22.4167	3.34279	22	22	0.315192	0.895101	--
		AF - D	13	20.1538	1.86396	20	20	-0.00924973	-0.171692	--
	18 C	E - L1	39	1.49573	0.263488	1.66667	1.66667	1.48982	-1.47208	--
		L1 - L2	33	2.0303	0.241	2	2	0.964034	-0.667801	0.846154
		L2 - L3	30	2.87778	0.283429	3	3	-0.0744506	-0.628503	0.909091
		L3 - --	29	2.83908	0.169516	3	3	-2.14815	-0.072829	0.966667
		-- - --	0	--	--	--	--	--	--	1
		-- - --	0	--	--	--	--	--	--	--
		-- - P	0	--	--	--	--	--	--	--
		P - A	29	5.67816	--	5.66667	5.66667	-0.674351	0.092958	--
		AM - D	7	32.3704	4.81624	--	38.6667	-1.89092	-0.146491	--
		AF - D	17	25.2167	--	25.3333	24.8333	3.68215	1.17627	--
	20 C	E - L1	39	1.4188	0.272716	1.66667	1.33333	1.1908	-1.12563	--
		L1 - L2	32	1.64583	0.206307	1.66667	1.66667	-0.170561	0.034015	0.820513
		L2 - L3	30	2.5	0.312572	2.66667	2.66667	-0.765603	-0.134423	0.9375
		L3 - --	30	2.38889	0.215906	2.33333	2.33333	-0.502212	-0.166171	1
		-- - --	0	--	--	--	--	--	--	1
		-- - --	0	--	--	--	--	--	--	--
		-- - P	0	--	--	--	--	--	--	--
		P - A	30	5.3	0.30763	5.33333	5.33333	0.386987	0.490701	--
		AM - D	4	37.1667	12.3417	45.3333	41.8333	-0.0230162	-0.967912	--
		AF - D	16	24.1818	5.73094	25.6667	23.3333	5.10885	1.76283	--
	24 C	E - L1	43	0.930233	0.277538	1	1	-0.636605	-0.100515	--
		L1 - L2	40	1.34167	0.219913	1.33333	1.33333	-0.567293	-0.0257305	0.930233
		L2 - L3	38	1.64035	0.272697	1.66667	1.66667	0.933906	-0.162375	0.95
		L3 - --	37	2.01802	0.15607	2	2	1.99605	0.204385	0.973684
		-- - --	0	--	--	--	--	--	--	1
		-- - --	0	--	--	--	--	--	--	--
		-- - P	0	--	--	--	--	--	--	--
		P - A	36	4.77477	0.533183	4.66667	4.66667	3.15557	1.28523	--
		AM - D	15	25.6078	7.37887	24.3333	25.6667	0.105841	-0.93402	--
		AF - D	17	22.7368	2.58337	22.3333	22.6667	0.10343	0.356003	--
	25 C	E - L1	39	0.871795	0.282174	0.666667	1	-0.553803	0.0292215	--
		L1 - L2	36	1.25	0.146385	1.33333	1.33333	-0.582294	-1.20552	0.923077
		L2 - L3	34	1.37255	0.109012	1.33333	1.33333	4.42994	2.48444	0.944444
		L3 - --	34	1.7549	0.17034	1.66667	1.66667	-0.311243	0.368166	1
		-- - --	0	--	--	--	--	--	--	1
		-- - --	0	--	--	--	--	--	--	--
		-- - P	0	--	--	--	--	--	--	--
		P - A	34	4.76471	0.438312	4.66667	4.66667	2.02266	1.45562	--
		AM - D	16	26.9074	2.38131	25.3333	27	-0.787128	-0.199584	--
		AF - D	16	23.1875	1.77208	22	23.1667	-0.528213	0.434453	--
	26 C	E - L1	40	0.833333	0.250356	1	0.833333	-0.190729	-3.54792e-15	--
		L1 - L2	38	1.21053	0.162951	1.33333	1.33333	-1.77344	-0.568225	0.95
		L2 - L3	34	1.2451	0.221851	1.33333	1.33333	-0.677982	0.35371	0.894737
		L3 - --	34	1.45098	0.181322	1.33333	1.33333	0.63801	1.23341	1
		-- - --	0	--	--	--	--	--	--	1
		-- - --	0	--	--	--	--	--	--	--
		-- - P	0	--	--	--	--	--	--	--
		P - A	34	4.51961	0.465592	4.33333	4.33333	2.78111	1.64385	--
		AM - D	14	24.4048	6.42003	25.3333	25.3333	5.63708	-2.23834	--
		AF - D	19	22.4167	2.14087	21.3333	21.6667	-0.0073985	0.356015	--
	27 C	E - L1	34	0.882353	0.294533	1	1	-0.640411	-0.0571681	--
		L1 - L2	31	1.01075	0.0598684	1	1	31	5.56776	0.911765
		L2 - L3	28	1.22619	0.158532	1.33333	1.33333	-1.45555	-0.808704	0.903226
		L3 - --	27	1.44444	0.160128	1.33333	1.33333	-1.56	0.7494	0.964286
		-- - --	0	--	--	--	--	--	--	1
		-- - --	0	--	--	--	--	--	--	--
		-- - P	0	--	--	--	--	--	--	--
		P - A	27	4.97531	0.319266	4.66667	5	-1.19338	0.440191	--
		AM - D	8	24.8333	1.41421	25.3333	25.3333	-0.228571	-0.808122	--
		AF - D	19	21.1754	1.25889	21.3333	21.3333	-0.974562	-0.154625	--
	28 C	E - L1	35	0.933333	0.210819	1	1	4.26805	-2.04195	--
		L1 - L2	30	0.833333	0.169516	0.666667	0.833333	-2.14815	-1.06647e-15	0.857143
		L2 - L3	28	1.14286	0.190917	1	1	-0.77488	-0.337928	0.933333
		L3 - --	27	1.41975	0.314773	1.33333	1.33333	-0.650344	0.320464	0.964286
		-- - --	0	--	--	--	--	--	--	1
		-- - --	0	--	--	--	--	--	--	--
		-- - P	0	--	--	--	--	--	--	--
		P - A	27	5	0.471405	5	5	-0.133077	-1.84468e-17	--
		AM - D	12	18.9744	8.48906	8.33333	17.3333	-0.96799	0.415603	--
		AF - D	13	20.9048	4.80639	19.3333	19.3333	1.2176	0.966942	--
	29 C	E - L1	34	1.03431	0.216256	1	1	1.15024	1.00794	--
		L1 - L2	26	1.01923	0.190478	0.833333	1	3.9546	1.49954	0.764706
		L2 - L3	19	1.34211	0.238783	1.33333	1.33333	-0.522695	0.27793	0.730769
		L3 - --	16	1.83333	0.322031	1.83333	1.83333	0.122785	0.506987	0.842105
		-- - --	0	--	--	--	--	--	--	1
		-- - --	0	--	--	--	--	--	--	--
		-- - P	0	--	--	--	--	--	--	--
		P - A	15	5.12222	0.505787	5.5	5.33333	-0.601427	-0.414527	--
		AM - D	3	23.5833	1.1583	--	23.4167	-0.84166	0.55768	--
		AF - D	9	19.8704	0.696109	20.3333	20.3333	0.10513	-0.968652	--
	31 C	E - L1	22	1.2197	0.220547	1.08333	1.16667	-0.130321	0.63725	--
		L1 - L2	12	1.27083	0.310028	1.25	1.25	0.672645	-0.0961299	0.545455
		L2 - L3	7	1.69048	0.279361	1.58333	1.66667	1.47712	0.247994	0.583333
		L3 - --	3	2.27778	0.127294	--	2.25	--	0.93522	0.428571
		-- - --	0	--	--	--	--	--	--	1
		-- - --	0	--	--	--	--	--	--	--
		-- - P	0	--	--	--	--	--	--	--
		P - A	0	--	--	--	--	--	--	--
		AM - D	0	--	--	--	--	--	--	--
		AF - D	0	--	--	--	--	--	--	--
	32 C	E - L1	9	1.62963	0.132492	1.5	1.58333	-0.830335	0.709937	--
		L1 - L2	4	1.83333	0.180021	--	1.79167	1.5	1.19034	0.444444
		L2 - L3	0	--	--	--	--	--	--	0
		L3 - --	0	--	--	--	--	--	--	--
		-- - --	0	--	--	--	--	--	--	--
		-- - --	0	--	--	--	--	--	--	--
		-- - P	0	--	--	--	--	--	--	--
		P - A	0	--	--	--	--	--	--	--
		AM - D	0	--	--	--	--	--	--	--
		AF - D	0	--	--	--	--	--	--	--
	33 C	E - L1	3	1.75	0.0833333	--	1.75	--	0	--
		L1 - L2	0	--	--	--	--	--	--	0
		L2 - L3	0	--	--	--	--	--	--	--
		L3 - --	0	--	--	--	--	--	--	--
		-- - --	0	--	--	--	--	--	--	--
		-- - --	0	--	--	--	--	--	--	--
		-- - P	0	--	--	--	--	--	--	--
		P - A	0	--	--	--	--	--	--	--
		AM - D	0	--	--	--	--	--	--	--
		AF - D	0	--	--	--	--	--	--	--
	0	E - L1	0	--	--	--	--	--	--	--
		L1 - L2	0	--	--	--	--	--	--	--
		L2 - L3	0	--	--	--	--	--	--	--
		L3 - --	0	--	--	--	--	--	--	--
		-- - --	0	--	--	--	--	--	--	--
		-- - --	0	--	--	--	--	--	--	--
		-- - P	0	--	--	--	--	--	--	--
		P - A	0	--	--	--	--	--	--	--
		AM - D	0	--	--	--	--	--	--	--
		AF - D	0	--	--	--	--	--	--	--

## Sheet: Plots
					Egg to Larva 1									Egg to Larva 1
					Larva 1 to Larva 2									Larva 1 to Larva 2
					Larva 2 to Larva 3									Larva 2 to Larva 3
					Larva 3 to Larva 4									Larva 3 to Larva 4
					Larva 4 to Larva 5									Larva 4 to Larva 5
					Larva 5 to Larva 6									Larva 5 to Larva 6
					Larva 6 to Pupa									Larva 6 to Pupa
					Pupa to Adult									Pupa to Adult
					Adult males survival
					Adult females survival

## Sheet: Cond-1
	Condition label			Cond-1			Life stages		Labels
	Condition type			6 C			Egg		E
	Total individuals reared			50			Larva 1		L1
	Sampling time			24	hours		Larva 2		L2
							Larva 3		L3
							Larva 4		--
							Larva 5		--
							Larva 6		--
							Pupa		P
							Adult males		AM
							Adult females		AF
							Deads		D
		Time (days) -------->
		1	2	3	4	5	6	7	8	9	10	11	12	13	14	15	16	17	18	19	20	21	22	23	24	25	26	27	28	29	30	31	32	33	34	35	36	37	38	39	40	41	42	43	44	45	46	47	48
Specimen ID	1	E	E	E	E	E	E	E	E	D
|	2	E	E	E	E	E	E	E	L1	L1	L1	L1	L1	L1	L2	L2	D
|	3	E	E	E	E	E	E	E	E	E	E	E	E	D
|	4	E	E	E	E	E	E	E	E	E	D
V	5	E	E	E	E	E	E	E	E	E	E	E	E	E	D
	6	E	E	E	E	E	E	E	E	E	L1	L1	L1	D
	7	E	E	E	E	E	E	E	E	E	E	E	E	D
	8	E	E	E	E	E	E	E	E	E	E	E	E	D
	9	E	E	E	E	E	E	E	E	E	L1	D
	10	E	E	E	E	E	E	E	E	E	E	E	D
	11	E	E	E	E	E	E	E	E	E	E	D
	12	E	E	E	E	E	E	E	L1	L1	L1	L1	L1	L1	L1	L2	D
	13	E	E	E	E	E	E	E	E	E	E	E	E	E	D
	14	E	E	E	E	E	E	E	E	E	E	E	D
	15	E	E	E	E	E	E	E	E	E	E	E	E	E	D
	16	E	E	E	E	E	E	E	E	E	L1	L1	L1	D
	17	E	E	E	E	E	E	E	E	E	E	E	E	E	D
	18	E	E	E	E	E	E	E	E	E	E	E	E	E	E	D
	19	E	E	E	E	E	E	E	E	E	E	E	E	D
	20	E	E	E	E	E	E	E	E	E	E	E	E	D
	21	E	E	E	E	E	E	E	E	E	E	L1	L1	D
	22	E	E	E	E	E	E	E	E	E	E	L1	L1	L1	L1	D
	23	E	E	E	E	E	E	E	E	E	E	E	E	D
	24	E	E	E	E	E	E	E	E	E	E	E	E	E	E	E	D
	25	E	E	E	E	E	E	E	E	E	E	E	E	E	D
	26	E	E	E	E	E	E	E	E	E	E	E	E	E	D
	27	E	E	E	E	E	E	E	E	E	E	E	D
	28	E	E	E	E	E	E	E	E	L1	L1	D
	29	E	E	E	E	E	E	E	E	E	E	D
	30	E	E	E	E	E	E	E	E	E	E	D
	31	E	E	E	E	E	E	E	E	E	E	E	E	D
	32	E	E	E	E	E	E	E	E	E	E	E	E	D
	33	E	E	E	E	E	E	E	E	E	E	L1	L1	L1	L1	D
	34	E	E	E	E	E	E	E	E	E	E	E	E	E	E	E	D
	35	E	E	E	E	E	E	E	E	E	E	E	E	E	D
	36	E	E	E	E	E	E	E	E	E	E	E	E	D
	37	E	E	E	E	E	E	E	E	E	E	E	E	E	E	E	D
	38	E	E	E	E	E	E	E	E	E	E	E	E	E	E	D
	39	E	E	E	E	E	E	E	E	L1	L1	L1	L1	L1	L1	L2	D
	40	E	E	E	E	E	E	E	E	E	E	E	E	E	E	D
	41	E	E	E	E	E	E	E	E	E	E	E	E	E	D
	42	E	E	E	E	E	E	E	E	E	E	E	E	E	D
	43	E	E	E	E	E	E	E	E	E	E	E	E	D
	44	E	E	E	E	E	E	E	E	L1	L1	D
	45	E	E	E	E	E	E	E	E	E	E	E	E	D
	46	E	E	E	E	E	E	E	E	E	E	D
	47	E	E	E	E	E	E	E	E	E	E	E	E	D
	48	E	E	E	E	E	E	E	E	E	E	L1	L1	L1	L1	L1	D
	49	E	E	E	E	E	E	E	E	E	E	E	E	E	D
	50	E	E	E	E	E	E	E	E	E	E	L1	L1	D
	51
	52
	53
	54
	55
	56
	57
	58
	59
	60
	61
	62
	63
	64
	65
	66
	67
	68
	69
	70
	71
	72
	73
	74
	75
	76
	77
	78
	79
	80
	81
	82
	83
	84
	85
	86
	87
	88
	89
	90
	91
	92
	93
	94
	95
	96
	97
	98
	99
	100
	101
	102
	103
	104
	105
	106
	107
	108
	109
	110
	111
	112
	113
	114
	115
	116
	117
	118
	119
	120
	121
	122
	123
	124
	125
	126
	127
	128
	129
	130
	131
	132
	133
	134
	135
	136
	137
	138
	139
	140
	141
	142
	143
	144
	145
	146
	147
	148
	149
	150
	151
	152
	153
	154
	155
	156
	157
	158
	159
	160
	161
	162
	163
	164
	165
	166
	167
	168
	169
	170
	171
	172
	173
	174
	175
	176
	177
	178
	179
	180
	181
	182
	183
	184
	185
	186
	187
	188
	189
	190
	191
	192
	193
	194
	195
	196
	197
	198
	199
	200
	201
	202
	203
	204
	205
	206
	207
	208
	209
	210
	211
	212
	213
	214
	215
	216
	217
	218
	219
	220
	221
	222
	223
	224
	225
	226
	227
	228
	229
	230
	231
	232
	233
	234
	235
	236
	237
	238
	239
	240
	241
	242
	243
	244
	245
	246
	247
	248
	249
	250
	251
	252
	253
	254
	255
	256
	257
	258
	259
	260
	261
	262
	263
	264
	265
	266
	267
	268
	269
	270
	271
	272
	273
	274
	275
	276
	277
	278
	279
	280
	281
	282
	283
	284
	285
	286
	287
	288
	289
	290
	291
	292
	293
	294
	295
	296
	297
	298
	299
	300
	301
	302
	303
	304
	305
	306
	307
	308
	309
	310
	311
	312
	313
	314
	315
	316
	317
	318
	319
	320
	321
	322
	323
	324
	325
	326
	327
	328
	329
	330
	331
	332
	333
	334
	335
	336
	337
	338
	339
	340
	341
	342
	343
	344
	345
	346
	347
	348
	349
	350
	351
	352
	353
	354
	355
	356
	357
	358
	359
	360
	361
	362
	363
	364
	365
	366
	367
	368
	369
	370
	371
	372
	373
	374
	375
	376
	377
	378
	379
	380
	381
	382
	383
	384
	385
	386
	387
	388
	389
	390
	391
	392
	393
	394
	395
	396
	397
	398
	399
	400
	401
	402
	403
	404
	405
	406
	407
	408
	409
	410
	411
	412
	413
	414
	415
	416
	417
	418
	419
	420
	421
	422
	423
	424
	425
	426
	427
	428
	429
	430
	431
	432
	433
	434
	435
	436
	437
	438
	439
	440
	441
	442
	443
	444
	445
	446
	447
	448
	449
	450
	451
	452
	453
	454
	455
	456
	457
	458
	459
	460
	461
	462
	463
	464
	465
	466
	467
	468
	469
	470
	471
	472
	473
	474
	475
	476
	477
	478
	479
	480
	481
	482
	483
	484
	485
	486
	487
	488
	489
	490
	491
	492
	493
	494
	495
	496
	497
	498
	499
	500
	501
	502
	503
	504
	505
	506
	507
	508
	509
	510
	511
	512
	513
	514
	515
	516
	517
	518
	519
	520
	521
	522
	523
	524
	525
	526
	527
	528
	529
	530
	531
	532
	533
	534
	535
	536
	537
	538
	539
	540
	541
	542
	543
	544
	545
	546
	547
	548
	549
	550
	551
	552
	553
	554
	555
	556
	557
	558
	559
	560
	561
	562
	563
	564
	565
	566
	567
	568
	569
	570
	571
	572
	573
	574
	575
	576
	577
	578
	579
	580
	581
	582
	583
	584
	585
	586
	587
	588
	589
	590
	591
	592
	593
	594
	595
	596
	597
	598
	599
	600
	601
	602
	603
	604
	605
	606
	607
	608
	609
	610
	611
	612
	613
	614
	615
	616
	617
	618
	619
	620
	621
	622
	623
	624
	625
	626
	627
	628
	629
	630
	631
	632
	633
	634
	635
	636
	637
	638
	639
	640
	641
	642
	643
	644
	645
	646
	647
	648
	649
	650
	651
	652
	653
	654
	655
	656
	657
	658
	659
	660
	661
	662
	663
	664
	665
	666
	667
	668
	669
	670
	671
	672
	673
	674
	675
	676
	677
	678
	679
	680
	681
	682
	683
	684
	685
	686
	687
	688
	689
	690
	691
	692
	693
	694
	695
	696
	697
	698
	699
	700
	701
	702
	703
	704
	705
	706
	707
	708
	709
	710
	711
	712
	713
	714
	715
	716
	717
	718
	719
	720
	721
	722
	723
	724
	725
	726
	727
	728
	729
	730
	731
	732
	733
	734
	735
	736
	737
	738
	739
	740
	741
	742
	743
	744
	745
	746
	747
	748
	749
	750
	751
	752
	753
	754
	755
	756
	757
	758
	759
	760
	761
	762
	763
	764
	765
	766
	767
	768
	769
	770
	771
	772
	773
	774
	775
	776
	777
	778
	779
	780
	781
	782
	783
	784
	785
	786
	787
	788
	789
	790
	791
	792
	793
	794
	795
	796
	797
	798
	799
	800
	801
	802
	803
	804
	805
	806
	807
	808
	809
	810
	811
	812
	813
	814
	815
	816
	817
	818
	819
	820
	821
	822
	823
	824
	825
	826
	827
	828
	829
	830
	831
	832
	833
	834
	835
	836
	837
	838
	839
	840
	841
	842
	843
	844
	845
	846
	847
	848
	849
	850
	851
	852
	853
	854
	855
	856
	857
	858
	859
	860
	861
	862
	863
	864
	865
	866
	867
	868
	869
	870
	871
	872
	873
	874
	875
	876
	877
	878
	879
	880
	881
	882
	883
	884
	885
	886
	887
	888
	889
	890
	891
	892
	893
	894
	895
	896
	897
	898
	899
	900
	901
	902
	903
	904
	905
	906
	907
	908
	909
	910
	911
	912
	913
	914
	915
	916
	917
	918
	919
	920
	921
	922
	923
	924
	925
	926
	927
	928
	929
	930
	931
	932
	933
	934
	935
	936
	937
	938
	939
	940
	941
	942
	943
	944
	945
	946
	947
	948
	949
	950
	951
	952
	953
	954
	955
	956
	957
	958
	959
	960
	961
	962
	963
	964
	965
	966
	967
	968
	969
	970
	971
	972
	973
	974
	975
	976
	977
	978
	979
	980
	981
	982
	983
	984
	985
	986
	987
	988
	989
	990
	991
	992
	993
	994
	995
	996
	997
	998
	999
	1000
[truncated: 317 more columns]

## Sheet: Cond-2
	Condition label			Cond-2			Life stages		Labels
	Condition type			9 C			Egg		E
	Total individuals reared			50			Larva 1		L1
	Sampling time			24	hours		Larva 2		L2
							Larva 3		L3
							Larva 4		--
							Larva 5		--
							Larva 6		--
							Pupa		P
							Adult males		AM
							Adult females		AF
							Deads		D
		Time (days) -------->
		1	2	3	4	5	6	7	8	9	10	11	12	13	14	15	16	17	18	19	20	21	22	23	24	25	26	27	28	29	30	31	32	33	34	35	36	37	38	39	40	41	42	43	44	45	46	47	48
Specimen ID	1	E	E	E	E	E	E	E	E	E	D
|	2	E	E	E	E	E	L1	L1	L1	D
|	3	E	E	E	E	E	E	L1	L1	L1	L1	L1	L1	L2	L2	L2	L2	L2	L3	L3	L3	L3	L3	L3	L3	P	P	P	P	P	P	P	P	P	P	D
|	4	E	E	E	E	E	E	E	E	D
V	5	E	E	E	E	E	L1	L1	L1	L1	L1	L1	L2	L2	L2	L2	L2	L2	L3	L3	L3	L3	L3	L3	L3	L3	P	P	P	P	P	P	P	P	P	D
	6	E	E	E	E	E	E	E	E	D
	7	E	E	E	E	E	E	E	E	D
	8	E	E	E	E	L1	L1	L1	L1	L1	L1	L2	D
	9	E	E	E	E	E	E	E	E	D
	10	E	E	E	E	E	E	E	E	E	D
	11	E	E	E	E	E	E	E	D
	12	E	E	E	E	E	L1	L1	L1	L1	D
	13	E	E	E	E	E	E	E	D
	14	E	E	E	E	E	E	E	E	D
	15	E	E	E	E	E	E	E	E	D
	16	E	E	E	E	E	E	L1	L1	L1	L1	L1	L2	L2	L2	L2	L2	L2	L3	L3	L3	L3	L3	L3	P	P	P	P	P	P	P	P	P	P	P	D
	17	E	E	E	E	E	E	E	E	D
	18	E	E	E	E	E	E	E	E	D
	19	E	E	E	E	E	E	E	E	E	D
	20	E	E	E	E	E	E	L1	L1	L1	L1	D
	21	E	E	E	E	L1	D
	22	E	E	E	E	E	E	E	E	D
	23	E	E	E	E	E	E	E	E	D
	24	E	E	E	E	E	E	E	E	E	D
	25	E	E	E	E	E	L1	L1	L1	L1	L1	L2	L2	L2	L2	L2	L2	L3	L3	L3	L3	L3	L3	L3	P	P	P	P	P	P	P	P	P	P	P	D
	26	E	E	E	E	E	E	E	E	E	D
	27	E	E	E	E	E	L1	L1	D
	28	E	E	E	E	E	E	E	D
	29	E	E	E	E	E	E	E	E	D
	30	E	E	E	E	E	E	E	L1	L1	L1	L1	L1	L2	L2	L2	L2	L2	L2	L3	L3	L3	L3	L3	L3	L3	L3	P	P	P	P	P	P	P	P	D
	31	E	E	E	E	E	E	E	E	E	D
	32	E	E	E	E	E	L1	D
	33	E	E	E	E	E	L1	L1	L1	L1	L1	L2	L2	L2	D
	34	E	E	E	E	E	E	E	E	D
	35	E	E	E	E	E	E	E	E	D
	36	E	E	E	E	E	E	E	E	D
	37	E	E	E	E	E	L1	L1	L1	L1	L1	L1	L2	L2	L2	L2	L2	L3	D
	38	E	E	E	E	E	E	E	E	E	D
	39	E	E	E	E	E	E	L1	L1	L1	L1	L1	L1	L2	L2	L2	L2	L2	L2	L3	L3	L3	L3	L3	L3	L3	L3	P	P	P	P	P	P	P	P	D
	40	E	E	E	E	E	E	E	E	E	D
	41	E	E	E	E	E	E	E	E	D
	42	E	E	E	E	E	L1	L1	L1	L1	L1	L1	L2	L2	L2	L2	L2	L2	L3	L3	L3	L3	L3	L3	L3	L3	P	P	P	P	P	P	P	P	P	D
	43	E	E	E	E	E	E	E	E	D
	44	E	E	E	E	L1	D
	45	E	E	E	E	E	E	E	E	D
	46	E	E	E	E	E	E	E	E	E	D
	47	E	E	E	E	E	E	E	E	L1	L1	L1	L1	L1	L2	L2	L2	L2	L2	L2	L3	L3	L3	L3	L3	L3	L3	L3	P	P	P	P	P	P	P	D
	48	E	E	E	E	E	E	E	E	E	D
	49	E	E	E	E	E	L1	L1	L1	L1	L1	L1	L2	L2	L2	L2	L2	L2	L3	L3	L3	L3	L3	L3	L3	L3	P	P	P	P	P	P	P	P	P	D
	50	E	E	E	E	E	E	E	E	D
	51
	52
	53
	54
	55
	56
	57
	58
	59
	60
	61
	62
	63
	64
	65
	66
	67
	68
	69
	70
	71
	72
	73
	74
	75
	76
	77
	78
	79
	80
	81
	82
	83
	84
	85
	86
	87
	88
	89
	90
	91
	92
	93
	94
	95
	96
	97
	98
	99
	100
	101
	102
	103
	104
	105
	106
	107
	108
	109
	110
	111
	112
	113
	114
	115
	116
	117
	118
	119
	120
	121
	122
	123
	124
	125
	126
	127
	128
	129
	130
	131
	132
	133
	134
	135
	136
	137
	138
	139
	140
	141
	142
	143
	144
	145
	146
	147
	148
	149
	150
	151
	152
	153
	154
	155
	156
	157
	158
	159
	160
	161
	162
	163
	164
	165
	166
	167
	168
	169
	170
	171
	172
	173
	174
	175
	176
	177
	178
	179
	180
	181
	182
	183
	184
	185
	186
	187
	188
	189
	190
	191
	192
	193
	194
	195
	196
	197
	198
	199
	200
	201
	202
	203
	204
	205
	206
	207
	208
	209
	210
	211
	212
	213
	214
	215
	216
	217
	218
	219
	220
	221
	222
	223
	224
	225
	226
	227
	228
	229
	230
	231
	232
	233
	234
	235
	236
	237
	238
	239
	240
	241
	242
	243
	244
	245
	246
	247
	248
	249
	250
	251
	252
	253
	254
	255
	256
	257
	258
	259
	260
	261
	262
	263
	264
	265
	266
	267
	268
	269
	270
	271
	272
	273
	274
	275
	276
	277
	278
	279
	280
	281
	282
	283
	284
	285
	286
	287
	288
	289
	290
	291
	292
	293
	294
	295
	296
	297
	298
	299
	300
	301
	302
	303
	304
	305
	306
	307
	308
	309
	310
	311
	312
	313
	314
	315
	316
	317
	318
	319
	320
	321
	322
	323
	324
	325
	326
	327
	328
	329
	330
	331
	332
	333
	334
	335
	336
	337
	338
	339
	340
	341
	342
	343
	344
	345
	346
	347
	348
	349
	350
	351
	352
	353
	354
	355
	356
	357
	358
	359
	360
	361
	362
	363
	364
	365
	366
	367
	368
	369
	370
	371
	372
	373
	374
	375
	376
	377
	378
	379
	380
	381
	382
	383
	384
	385
	386
	387
	388
	389
	390
	391
	392
	393
	394
	395
	396
	397
	398
	399
	400
	401
	402
	403
	404
	405
	406
	407
	408
	409
	410
	411
	412
	413
	414
	415
	416
	417
	418
	419
	420
	421
	422
	423
	424
	425
	426
	427
	428
	429
	430
	431
	432
	433
	434
	435
	436
	437
	438
	439
	440
	441
	442
	443
	444
	445
	446
	447
	448
	449
	450
	451
	452
	453
	454
	455
	456
	457
	458
	459
	460
	461
	462
	463
	464
	465
	466
	467
	468
	469
	470
	471
	472
	473
	474
	475
	476
	477
	478
	479
	480
	481
	482
	483
	484
	485
	486
	487
	488
	489
	490
	491
	492
	493
	494
	495
	496
	497
	498
	499
	500
	501
	502
	503
	504
	505
	506
	507
	508
	509
	510
	511
	512
	513
	514
	515
	516
	517
	518
	519
	520
	521
	522
	523
	524
	525
	526
	527
	528
	529
	530
	531
	532
	533
	534
	535
	536
	537
	538
	539
	540
	541
	542
	543
	544
	545
	546
	547
	548
	549
	550
	551
	552
	553
	554
	555
	556
	557
	558
	559
	560
	561
	562
	563
	564
	565
	566
	567
	568
	569
	570
	571
	572
	573
	574
	575
	576
	577
	578
	579
	580
	581
	582
	583
	584
	585
	586
	587
	588
	589
	590
	591
	592
	593
	594
	595
	596
	597
	598
	599
	600
	601
	602
	603
	604
	605
	606
	607
	608
	609
	610
	611
	612
	613
	614
	615
	616
	617
	618
	619
	620
	621
	622
	623
	624
	625
	626
	627
	628
	629
	630
	631
	632
	633
	634
	635
	636
	637
	638
	639
	640
	641
	642
	643
	644
	645
	646
	647
	648
	649
	650
	651
	652
	653
	654
	655
	656
	657
	658
	659
	660
	661
	662
	663
	664
	665
	666
	667
	668
	669
	670
	671
	672
	673
	674
	675
	676
	677
	678
	679
	680
	681
	682
	683
	684
	685
	686
	687
	688
	689
	690
	691
	692
	693
	694
	695
	696
	697
	698
	699
	700
	701
	702
	703
	704
	705
	706
	707
	708
	709
	710
	711
	712
	713
	714
	715
	716
	717
	718
	719
	720
	721
	722
	723
	724
	725
	726
	727
	728
	729
	730
	731
	732
	733
	734
	735
	736
	737
	738
	739
	740
	741
	742
	743
	744
	745
	746
	747
	748
	749
	750
	751
	752
	753
	754
	755
	756
	757
	758
	759
	760
	761
	762
	763
	764
	765
	766
	767
	768
	769
	770
	771
	772
	773
	774
	775
	776
	777
	778
	779
	780
	781
	782
	783
	784
	785
	786
	787
	788
	789
	790
	791
	792
	793
	794
	795
	796
	797
	798
	799
	800
	801
	802
	803
	804
	805
	806
	807
	808
	809
	810
	811
	812
	813
	814
	815
	816
	817
	818
	819
	820
	821
	822
	823
	824
	825
	826
	827
	828
	829
	830
	831
	832
	833
	834
	835
	836
	837
	838
	839
	840
	841
	842
	843
	844
	845
	846
	847
	848
	849
	850
	851
	852
	853
	854
	855
	856
	857
	858
	859
	860
	861
	862
	863
	864
	865
	866
	867
	868
	869
	870
	871
	872
	873
	874
	875
	876
	877
	878
	879
	880
	881
	882
	883
	884
	885
	886
	887
	888
	889
	890
	891
	892
	893
	894
	895
	896
	897
	898
	899
	900
	901
	902
	903
	904
	905
	906
	907
	908
	909
	910
	911
	912
	913
	914
	915
	916
	917
	918
	919
	920
	921
	922
	923
	924
	925
	926
	927
	928
	929
	930
	931
	932
	933
	934
	935
	936
	937
	938
	939
	940
	941
	942
	943
	944
	945
	946
	947
	948
	949
	950
	951
	952
	953
	954
	955
	956
	957
	958
	959
	960
	961
	962
	963
	964
	965
	966
	967
	968
	969
	970
	971
	972
	973
	974
	975
	976
	977
	978
	979
	980
	981
	982
	983
	984
	985
	986
	987
	988
	989
	990
	991
	992
	993
	994
	995
	996
	997
	998
	999
	1000
[truncated: 317 more columns]

## Sheet: Cond-3
	Condition label			Cond-3			Life stages		Labels
	Condition type			13 C			Egg		E
	Total individuals reared			50			Larva 1		L1
	Sampling time			24	hours		Larva 2		L2
							Larva 3		L3
							Larva 4		--
							Larva 5		--
							Larva 6		--
							Pupa		P
							Adult males		AM
							Adult females		AF
							Deads		D
		Time (days) -------->
		1	2	3	4	5	6	7	8	9	10	11	12	13	14	15	16	17	18	19	20	21	22	23	24	25	26	27	28	29	30	31	32	33	34	35	36	37	38	39	40	41	42	43	44	45	46	47	48
Specimen ID	1	E	E	E	L1	L1	L1	L1	L2	L2	L2	L2	L2	L2	L3	L3	L3	L3	L3	L3	P	P	P	P	P	P	P	P	P	P	P	P	AF	AF	AF	AF	AF	AF	AF	AF	AF	AF	AF	AF	AF	AF	AF	AF	AF
|	2	E	E	E	E	L1	L1	L1	L1	L1	D
|	3	E	E	E	L1	L1	L1	L1	L2	L2	L2	L2	L2	L3	L3	L3	L3	L3	L3	L3	P	P	P	P	P	P	P	P	P	P	P	P	AM	AM	AM	AM	AM	AM	AM	AM	AM	AM	AM	AM	AM	AM	AM	AM	AM
|	4	E	E	E	E	E	E	E	E	E	E	D
V	5	E	E	E	L1	L1	L1	L1	L1	L2	L2	L2	L2	L3	L3	L3	L3	L3	L3	P	P	P	P	P	P	P	P	P	P	P	P	P	AM	AM	AM	AM	AM	AM	AM	AM	AM	AM	AM	AM	AM	AM	AM	AM	AM
	6	E	E	E	E	L1	L1	L1	L1	L2	L2	L2	L2	L2	L3	L3	L3	L3	L3	L3	P	P	P	P	P	P	P	P	P	P	P	P	P	AF	AF	AF	AF	AF	AF	AF	AF	AF	AF	AF	AF	AF	AF	AF	AF
	7	E	E	E	L1	L1	L1	L1	L1	L2	L2	L2	L2	L2	L3	L3	L3	L3	L3	L3	P	P	P	P	P	P	P	P	P	P	P	P	AM	AM	AM	AM	AM	AM	AM	AM	AM	AM	AM	AM	AM	AM	AM	AM	AM
	8	E	E	E	E	L1	L1	L1	L1	L1	D
	9	E	E	L1	L1	L1	L1	L2	L2	L2	L2	L2	L2	D
	10	E	E	E	E	L1	L1	L1	L1	L2	L2	L2	L2	L2	L3	L3	L3	L3	L3	L3	P	P	P	P	P	P	P	P	P	P	P	P	AF	AF	AF	AF	AF	AF	AF	AF	AF	AF	AF	AF	AF	AF	AF	AF	AF
	11	E	E	E	L1	L1	L1	L1	L2	L2	L2	L2	L2	L3	L3	L3	L3	L3	L3	L3	P	P	P	P	P	P	P	P	P	P	P	P	AM	AM	AM	AM	AM	AM	AM	AM	AM	AM	AM	AM	AM	AM	AM	AM	AM
	12	E	E	E	E	L1	L1	L1	L1	L1	D
	13	E	E	E	L1	L1	L1	L1	L2	L2	L2	L2	L2	L3	L3	L3	L3	L3	L3	L3	P	P	P	P	P	P	P	P	P	P	P	P	AM	AM	AM	AM	AM	AM	AM	AM	AM	AM	AM	AM	AM	AM	AM	AM	AM
	14	E	E	E	E	L1	L1	L1	L1	L2	L2	L2	L2	L3	L3	L3	L3	L3	L3	L3	P	P	P	P	P	P	P	P	P	P	P	P	P	AF	AF	AF	AF	AF	AF	AF	AF	AF	AF	AF	AF	AF	AF	AF	AF
	15	E	E	L1	L1	L1	L1	L1	L2	L2	L2	L2	L2	L2	D
	16	E	E	E	E	E	E	E	E	E	E	E	D
	17	E	E	E	L1	L1	L1	L1	L1	L2	L2	L2	L2	L2	L3	L3	L3	L3	L3	L3	P	P	P	P	P	P	P	P	P	P	P	P	P	AF	AF	AF	AF	AF	AF	AF	AF	AF	AF	AF	AF	AF	AF	AF	AF
	18	E	E	E	E	E	E	E	E	E	E	E	E	D
	19	E	E	E	E	E	L1	L1	L1	L1	L1	L1	D
	20	E	E	E	L1	L1	L1	L1	L1	L2	L2	L2	L2	L2	L3	L3	L3	L3	L3	L3	L3	P	P	P	P	P	P	P	P	P	P	P	P	P	AM	AM	AM	AM	AM	AM	AM	AM	AM	AM	AM	AM	AM	AM	AM
	21	E	E	E	E	L1	L1	L1	L1	L1	L2	L2	L2	L2	L2	L3	L3	L3	L3	L3	L3	P	P	P	P	P	P	P	P	P	P	P	P	P	AF	AF	AF	AF	AF	AF	AF	AF	AF	AF	AF	AF	AF	AF	AF
	22	E	E	E	E	E	E	E	E	E	E	D
	23	E	E	E	E	E	E	E	E	E	D
	24	E	E	L1	L1	L1	L1	L1	L2	L2	L2	L2	L2	L3	L3	L3	L3	L3	L3	L3	P	P	P	P	P	P	P	P	P	P	P	P	P	AM	AM	AM	AM	AM	AM	AM	AM	AM	AM	AM	AM	AM	AM	AM	AM
	25	E	E	E	E	L1	L1	L1	L1	L1	L2	L2	L2	L2	L2	L3	L3	L3	L3	L3	L3	P	P	P	P	P	P	P	P	P	P	P	P	AM	AM	AM	AM	AM	AM	AM	AM	AM	AM	AM	AM	AM	AM	AM	AM
	26	E	E	E	E	E	E	E	E	E	E	E	E	E	D
	27	E	E	E	L1	L1	L1	L1	L2	L2	L2	L2	L2	L3	L3	L3	L3	L3	L3	L3	L3	P	P	P	P	P	P	P	P	P	P	P	P	AM	AM	AM	AM	AM	AM	AM	AM	AM	AM	AM	AM	AM	AM	AM	AM
	28	E	E	E	E	E	L1	L1	L1	L1	L1	L1	D
	29	E	E	E	L1	L1	L1	L1	L1	L2	L2	L2	L2	L2	L3	L3	L3	L3	L3	L3	D
	30	E	E	E	L1	L1	L1	L1	L2	L2	L2	L2	L3	L3	L3	L3	L3	L3	P	P	P	P	P	P	P	P	P	P	P	P	P	P	P	AF	AF	AF	AF	AF	AF	AF	AF	AF	AF	AF	AF	AF	AF	AF	AF
	31	E	E	E	E	E	E	E	E	E	E	D
	32	E	E	E	E	L1	L1	L1	L1	L1	L2	L2	L2	L2	L3	L3	L3	L3	L3	L3	P	P	P	P	P	P	P	P	P	P	P	P	P	P	AM	AM	AM	AM	AM	AM	AM	AM	AM	AM	AM	AM	AM	AM	AM
	33	E	E	L1	L1	L1	L1	L1	L2	L2	L2	L2	L3	L3	L3	L3	L3	L3	L3	P	P	P	P	P	P	P	P	P	P	P	P	P	P	P	AF	AF	AF	AF	AF	AF	AF	AF	AF	AF	AF	AF	AF	AF	AF
	34	E	E	E	E	E	E	E	E	E	E	D
	35	E	E	E	L1	L1	L1	L1	L1	D
	36	E	E	E	L1	L1	L1	L1	L1	L2	L2	L2	L2	L3	L3	L3	L3	L3	L3	L3	P	P	P	P	P	P	P	P	P	P	P	P	P	AM	AM	AM	AM	AM	AM	AM	AM	AM	AM	AM	AM	AM	AM	AM	AM
	37	E	E	E	E	L1	L1	L1	L1	L2	L2	L2	L2	L2	L3	L3	L3	L3	L3	L3	L3	P	P	P	P	P	P	P	P	P	P	P	P	P	AF	AF	AF	AF	AF	AF	AF	AF	AF	AF	AF	AF	AF	AF	AF
	38	E	E	E	E	E	E	E	E	E	D
	39	E	E	E	L1	L1	L1	L1	L2	L2	L2	L2	L3	L3	L3	L3	L3	L3	L3	P	P	P	P	P	P	P	P	P	P	P	P	P	P	AF	AF	AF	AF	AF	AF	AF	AF	AF	AF	AF	AF	AF	AF	AF	AF
	40	E	E	E	L1	L1	L1	L1	L2	L2	L2	L2	L2	L3	L3	L3	L3	L3	L3	L3	P	P	P	P	P	P	P	P	P	P	P	P	P	P	AM	AM	AM	AM	AM	AM	AM	AM	AM	AM	AM	AM	AM	AM	AM
	41	E	E	L1	L1	L1	L1	L1	D
	42	E	E	E	L1	L1	L1	L1	L1	L2	L2	L2	L2	L3	L3	L3	L3	L3	L3	L3	P	P	P	P	P	P	P	P	P	P	P	P	P	P	AM	AM	AM	AM	AM	AM	AM	AM	AM	AM	AM	AM	AM	AM	AM
	43	E	E	E	E	L1	L1	L1	L1	L2	L2	L2	L2	L2	L2	L3	L3	D
	44	E	E	E	L1	L1	L1	L1	L1	L2	L2	L2	L2	L3	L3	L3	L3	L3	L3	L3	P	P	P	P	P	P	P	P	P	P	P	P	P	P	AF	AF	AF	AF	AF	AF	AF	AF	AF	AF	AF	AF	AF	AF	AF
	45	E	E	E	E	L1	L1	L1	L1	L1	L2	L2	L2	L2	L3	L3	L3	L3	L3	L3	L3	P	P	P	P	P	P	P	P	P	P	P	P	P	AM	AM	AM	AM	AM	AM	AM	AM	AM	AM	AM	AM	AM	AM	AM
	46	E	E	E	E	E	E	E	E	E	E	D
	47	E	E	E	E	L1	L1	L1	L1	L1	L2	L2	L2	L2	L2	D
	48	E	E	L1	L1	L1	L1	L2	L2	L2	L2	L2	L3	L3	L3	L3	L3	L3	L3	L3	P	P	P	P	P	P	P	P	P	P	P	P	P	AF	AF	AF	AF	AF	AF	AF	AF	AF	AF	AF	AF	AF	AF	AF	AF
	49	E	E	E	E	E	E	E	E	E	E	E	D
	50	E	E	E	L1	L1	L1	L1	L1	L2	L2	L2	L2	L2	L3	L3	L3	L3	L3	L3	P	P	P	P	P	P	P	P	P	P	P	P	P	AF	AF	AF	AF	AF	AF	AF	AF	AF	AF	AF	AF	AF	AF	AF	AF
	51
	52
	53
	54
	55
	56
	57
	58
	59
	60
	61
	62
	63
	64
	65
	66
	67
	68
	69
	70
	71
	72
	73
	74
	75
	76
	77
	78
	79
	80
	81
	82
	83
	84
	85
	86
	87
	88
	89
	90
	91
	92
	93
	94
	95
	96
	97
	98
	99
	100
	101
	102
	103
	104
	105
	106
	107
	108
	109
	110
	111
	112
	113
	114
	115
	116
	117
	118
	119
	120
	121
	122
	123
	124
	125
	126
	127
	128
	129
	130
	131
	132
	133
	134
	135
	136
	137
	138
	139
	140
	141
	142
	143
	144
	145
	146
	147
	148
	149
	150
	151
	152
	153
	154
	155
	156
	157
	158
	159
	160
	161
	162
	163
	164
	165
	166
	167
	168
	169
	170
	171
	172
	173
	174
	175
	176
	177
	178
	179
	180
	181
	182
	183
	184
	185
	186
	187
	188
	189
	190
	191
	192
	193
	194
	195
	196
	197
	198
	199
	200
	201
	202
	203
	204
	205
	206
	207
	208
	209
	210
	211
	212
	213
	214
	215
	216
	217
	218
	219
	220
	221
	222
	223
	224
	225
	226
	227
	228
	229
	230
	231
	232
	233
	234
	235
	236
	237
	238
	239
	240
	241
	242
	243
	244
	245
	246
	247
	248
	249
	250
	251
	252
	253
	254
	255
	256
	257
	258
	259
	260
	261
	262
	263
	264
	265
	266
	267
	268
	269
	270
	271
	272
	273
	274
	275
	276
	277
	278
	279
	280
	281
	282
	283
	284
	285
	286
	287
	288
	289
	290
	291
	292
	293
	294
	295
	296
	297
	298
	299
	300
	301
	302
	303
	304
	305
	306
	307
	308
	309
	310
	311
	312
	313
	314
	315
	316
	317
	318
	319
	320
	321
	322
	323
	324
	325
	326
	327
	328
	329
	330
	331
	332
	333
	334
	335
	336
	337
	338
	339
	340
	341
	342
	343
	344
	345
	346
	347
	348
	349
	350
	351
	352
	353
	354
	355
	356
	357
	358
	359
	360
	361
	362
	363
	364
	365
	366
	367
	368
	369
	370
	371
	372
	373
	374
	375
	376
	377
	378
	379
	380
	381
	382
	383
	384
	385
	386
	387
	388
	389
	390
	391
	392
	393
	394
	395
	396
	397
	398
	399
	400
	401
	402
	403
	404
	405
	406
	407
	408
	409
	410
	411
	412
	413
	414
	415
	416
	417
	418
	419
	420
	421
	422
	423
	424
	425
	426
	427
	428
	429
	430
	431
	432
	433
	434
	435
	436
	437
	438
	439
	440
	441
	442
	443
	444
	445
	446
	447
	448
	449
	450
	451
	452
	453
	454
	455
	456
	457
	458
	459
	460
	461
	462
	463
	464
	465
	466
	467
	468
	469
	470
	471
	472
	473
	474
	475
	476
	477
	478
	479
	480
	481
	482
	483
	484
	485
	486
	487
	488
	489
	490
	491
	492
	493
	494
	495
	496
	497
	498
	499
	500
	501
	502
	503
	504
	505
	506
	507
	508
	509
	510
	511
	512
	513
	514
	515
	516
	517
	518
	519
	520
	521
	522
	523
	524
	525
	526
	527
	528
	529
	530
	531
	532
	533
	534
	535
	536
	537
	538
	539
	540
	541
	542
	543
	544
	545
	546
	547
	548
	549
	550
	551
	552
	553
	554
	555
	556
	557
	558
	559
	560
	561
	562
	563
	564
	565
	566
	567
	568
	569
	570
	571
	572
	573
	574
	575
	576
	577
	578
	579
	580
	581
	582
	583
	584
	585
	586
	587
	588
	589
	590
	591
	592
	593
	594
	595
	596
	597
	598
	599
	600
	601
	602
	603
	604
	605
	606
	607
	608
	609
	610
	611
	612
	613
	614
	615
	616
	617
	618
	619
	620
	621
	622
	623
	624
	625
	626
	627
	628
	629
	630
	631
	632
	633
	634
	635
	636
	637
	638
	639
	640
	641
	642
	643
	644
	645
	646
	647
	648
	649
	650
	651
	652
	653
	654
	655
	656
	657
	658
	659
	660
	661
	662
	663
	664
	665
	666
	667
	668
	669
	670
	671
	672
	673
	674
	675
	676
	677
	678
	679
	680
	681
	682
	683
	684
	685
	686
	687
	688
	689
	690
	691
	692
	693
	694
	695
	696
	697
	698
	699
	700
	701
	702
	703
	704
	705
	706
	707
	708
	709
	710
	711
	712
	713
	714
	715
	716
	717
	718
	719
	720
	721
	722
	723
	724
	725
	726
	727
	728
	729
	730
	731
	732
	733
	734
	735
	736
	737
	738
	739
	740
	741
	742
	743
	744
	745
	746
	747
	748
	749
	750
	751
	752
	753
	754
	755
	756
	757
	758
	759
	760
	761
	762
	763
	764
	765
	766
	767
	768
	769
	770
	771
	772
	773
	774
	775
	776
	777
	778
	779
	780
	781
	782
	783
	784
	785
	786
	787
	788
	789
	790
	791
	792
	793
	794
	795
	796
	797
	798
	799
	800
	801
	802
	803
	804
	805
	806
	807
	808
	809
	810
	811
	812
	813
	814
	815
	816
	817
	818
	819
	820
	821
	822
	823
	824
	825
	826
	827
	828
	829
	830
	831
	832
	833
	834
	835
	836
	837
	838
	839
	840
	841
	842
	843
	844
	845
	846
	847
	848
	849
	850
	851
	852
	853
	854
	855
	856
	857
	858
	859
	860
	861
	862
	863
	864
	865
	866
	867
	868
	869
	870
	871
	872
	873
	874
	875
	876
	877
	878
	879
	880
	881
	882
	883
	884
	885
	886
	887
	888
	889
	890
	891
	892
	893
	894
	895
	896
	897
	898
	899
	900
	901
	902
	903
	904
	905
	906
	907
	908
	909
	910
	911
	912
	913
	914
	915
	916
	917
	918
	919
	920
	921
	922
	923
	924
	925
	926
	927
	928
	929
	930
	931
	932
	933
	934
	935
	936
	937
	938
	939
	940
	941
	942
	943
	944
	945
	946
	947
	948
	949
	950
	951
	952
	953
	954
	955
	956
	957
	958
	959
	960
	961
	962
	963
	964
	965
	966
	967
	968
	969
	970
	971
	972
	973
	974
	975
	976
	977
	978
	979
	980
	981
	982
	983
	984
	985
	986
	987
	988
	989
	990
	991
	992
	993
	994
	995
	996
	997
	998
	999
	1000
[truncated: 317 more columns]

## Sheet: Cond-4
	Condition label			Cond-4			Life stages		Labels
	Condition type			18 C			Egg		E
	Total individuals reared			50			Larva 1		L1
	Sampling time			8	hours		Larva 2		L2
							Larva 3		L3
							Larva 4		--
							Larva 5		--
							Larva 6		--
							Pupa		P
							Adult males		AM
							Adult females		AF
							Deads		D
		Time (days) -------->
		0.333333	0.666667	1	1.33333	1.66667	2	2.33333	2.66667	3	3.33333	3.66667	4	4.33333	4.66667	5	5.33333	5.66667	6	6.33333	6.66667	7	7.33333	7.66667	8	8.33333	8.66667	9	9.33333	9.66667	10	10.3333	10.6667	11	11.3333	11.6667	12	12.3333	12.6667	13	13.3333	13.6667	14	14.3333	14.6667	15	15.3333	15.6667	16
Specimen ID	1	E	E	E	E	L1	L1	L1	L1	L2	L2	L2	L2	L2	L2	L2	L2	L3	L3	L3	L3	L3	L3	L3	L3	L3	P	P	P	P	P	P	P	P	P	P	P	P	P	P	P	P	P	P	P	AM	AM	AM	AM
|	2	E	E	E	E	E	L1	L1	L1	L1	L2	L2	L2	L2	L2	L2	L2	L2	L3	L3	L3	L3	L3	L3	L3	L3	L3	P	P	P	P	P	P	P	P	P	P	P	P	P	P	P	P	P	AM	AM	AM	AM	AM
|	3	E	E	E	E	E	D
|	4	E	E	E	E	E	L1	L1	L1	L1	L2	L2	L2	L2	L2	L2	L2	L3	L3	L3	L3	L3	L3	L3	L3	L3	P	P	P	P	P	P	P	P	P	P	P	P	P	P	P	P	P	P	AM	AM	AM	AM	AM
V	5	E	E	E	E	L1	L1	L1	L1	L1	L1	L2	L2	L2	L2	L2	L2	L2	L3	L3	L3	L3	L3	L3	L3	L3	L3	P	P	P	P	P	P	P	P	P	P	P	P	P	P	P	P	P	P	AF	AF	AF	AF
	6	E	E	E	E	E	L1	L1	L1	L1	L1	L2	L2	D
	7	E	E	E	L1	L1	L1	L1	L1	L1	L2	L2	L2	L2	L2	L2	L2	L3	L3	L3	L3	L3	L3	L3	L3	L3	P	P	P	P	P	P	P	P	P	P	P	P	P	P	P	P	P	P	P	AM	AM	AM	AM
	8	E	E	E	E	E	L1	L1	L1	L1	L1	L2	L2	L2	L2	L2	L2	L2	L2	L3	L3	L3	L3	L3	L3	L3	L3	L3	P	P	P	P	P	P	P	P	P	P	P	P	P	P	P	P	P	P	AF	AF	AF
	9	E	E	E	E	L1	L1	L1	L1	L1	L1	L2	L2	L2	L2	L2	L2	L2	L2	L3	L3	L3	L3	L3	L3	L3	L3	L3	P	P	P	P	P	P	P	P	P	P	P	P	P	P	P	P	P	P	AM	AM	AM
	10	E	E	E	E	E	L1	L1	L1	L1	L1	L1	L2	L2	L2	L2	L2	L2	L2	L3	L3	L3	L3	L3	L3	L3	L3	P	P	P	P	P	P	P	P	P	P	P	P	P	P	P	P	P	P	P	AF	AF	AF
	11	E	E	E	E	L1	L1	L1	L1	L1	L1	L2	L2	L2	L2	L2	L2	L2	L3	L3	L3	L3	L3	L3	L3	L3	L3	L3	P	P	P	P	P	P	P	P	P	P	P	P	P	P	P	P	P	P	AM	AM	AM
	12	E	E	E	E	E	L1	L1	L1	L1	L1	L2	L2	L2	L2	L2	L2	L2	L2	L3	L3	L3	L3	L3	L3	L3	L3	L3	P	P	P	P	P	P	P	P	P	P	P	P	P	P	P	P	P	AM	AM	AM	AM
	13	E	E	E	L1	D
	14	E	E	E	E	E	L1	L1	L1	L1	L1	L2	L2	L2	L2	L2	L2	L2	L2	L3	L3	L3	L3	L3	L3	L3	L3	L3	P	P	P	P	P	P	P	P	P	P	P	P	P	P	P	P	P	P	AM	AM	AM
	15	E	E	E	E	L1	L1	L1	L1	L1	L1	L2	L2	L2	L2	L2	L2	L2	L2	L3	L3	L3	L3	L3	L3	L3	L3	L3	P	P	P	P	P	P	P	P	P	P	P	P	P	P	P	P	P	P	P	AF	AF
	16	E	E	E	E	E	L1	L1	L1	L1	L1	L1	L2	L2	D
	17	E	E	E	E	E	L1	L1	L1	L1	L1	L1	L2	L2	L2	L2	L2	L2	L2	L2	L2	L3	L3	L3	L3	L3	L3	L3	L3	L3	P	P	P	P	P	P	P	P	P	P	P	P	P	P	P	P	P	AF	AF
	18	E	E	E	E	E	L1	L1	L1	L1	L1	L2	L2	L2	L2	L2	L2	L2	L2	L2	L3	L3	L3	L3	L3	L3	L3	L3	L3	P	P	P	P	P	P	P	P	P	P	P	P	P	P	P	P	P	AF	AF	AF
	19	E	E	E	E	E	D
	20	E	E	E	E	L1	L1	L1	L1	L1	L1	L2	L2	L2	L2	L2	L2	L2	L2	L2	L3	L3	L3	L3	L3	L3	L3	L3	L3	P	P	P	P	P	P	P	P	P	P	P	P	P	P	P	P	P	AM	AM	AM
	21	E	E	E	E	L1	L1	L1	L1	L1	L1	L2	L2	L2	L2	L2	L2	L2	L2	L2	L3	L3	L3	L3	L3	L3	L3	L3	L3	P	P	P	P	P	P	P	P	P	P	P	P	P	P	P	P	P	P	AF	AF
	22	E	E	E	E	E	L1	L1	L1	L1	L1	L1	D
	23	E	E	E	E	E	L1	L1	L1	L1	L1	L1	D
	24	E	E	E	E	L1	L1	L1	L1	L1	L1	L2	L2	L2	L2	L2	L2	L2	L2	L2	L3	L3	L3	L3	L3	L3	L3	L3	P	P	P	P	P	P	P	P	P	P	P	P	P	P	P	P	P	P	AF	AF	AF
	25	E	E	E	L1	L1	L1	L1	L1	L1	L2	L2	L2	L2	L2	L2	L2	L2	L2	L3	L3	L3	L3	L3	L3	L3	L3	L3	P	P	P	P	P	P	P	P	P	P	P	P	P	P	P	P	P	P	AM	AM	AM
	26	E	E	E	E	E	L1	L1	L1	L1	L1	L1	L2	L2	L2	L2	L2	L2	L2	L2	L2	L2	L3	L3	L3	L3	L3	L3	L3	D
	27	E	E	E	E	L1	L1	L1	L1	L1	L1	L2	L2	L2	L2	L2	L2	L2	L2	L2	L3	L3	L3	L3	L3	L3	L3	L3	P	P	P	P	P	P	P	P	P	P	P	P	P	P	P	P	P	AF	AF	AF	AF
	28	E	E	E	E	L1	L1	L1	L1	L1	L1	L1	L2	L2	L2	L2	L2	L2	L2	L2	L2	L3	L3	L3	L3	L3	L3	L3	L3	P	P	P	P	P	P	P	P	P	P	P	P	P	P	P	P	P	P	AM	AM
	29	E	E	E	E	E	L1	L1	L1	L1	L1	L1	L1	D
	30	E	E	E	E	E	L1	L1	L1	L1	L1	L1	L2	L2	L2	L2	L2	L2	L2	L2	L2	L3	L3	L3	L3	L3	L3	L3	L3	P	P	P	P	P	P	P	P	P	P	P	P	P	P	P	P	P	AF	AF	AF
	31	E	E	E	E	L1	L1	L1	L1	L1	L1	D
	32	E	E	E	E	L1	L1	L1	L1	L1	L1	L2	L2	L2	L2	L2	L2	L2	L2	L2	L3	L3	L3	L3	L3	L3	L3	L3	L3	P	P	P	P	P	P	P	P	P	P	P	P	P	P	P	P	AM	AM	AM	AM
	33	E	E	E	E	E	L1	L1	L1	L1	L1	L1	L1	L2	L2	L2	L2	L2	L2	L2	L2	L3	L3	L3	L3	L3	L3	L3	L3	P	P	P	P	P	P	P	P	P	P	P	P	P	P	P	P	P	AF	AF	AF
	34	E	E	E	E	E	L1	L1	L1	L1	L1	L1	L2	L2	L2	L2	L2	L2	L2	L2	L2	L3	L3	L3	L3	L3	L3	L3	L3	P	P	P	P	P	P	P	P	P	P	P	P	P	P	P	P	P	AF	AF	AF
	35	E	E	E	E	E	D
	36	E	E	E	E	E	L1	L1	L1	L1	L1	L1	L2	L2	L2	L2	L2	L2	L2	L2	L2	L3	L3	L3	L3	L3	L3	L3	L3	P	P	P	P	P	P	P	P	P	P	P	P	P	P	P	P	AM	AM	AM	AM
	37	E	E	E	L1	L1	L1	L1	L1	L1	L1	L2	L2	L2	L2	L2	L2	L2	L2	L2	L3	L3	L3	L3	L3	L3	L3	L3	P	P	P	P	P	P	P	P	P	P	P	P	P	P	P	P	AF	AF	AF	AF	AF
	38	E	E	E	E	E	L1	L1	L1	L1	L1	L1	L1	L2	L2	L2	L2	L2	L2	L2	L2	L3	L3	L3	L3	L3	L3	L3	L3	L3	P	P	P	P	P	P	P	P	P	P	P	P	P	P	P	P	AM	AM	AM
	39	E	E	E	E	E	L1	L1	L1	L1	L1	L1	L2	L2	L2	L2	L2	L2	L2	L2	L2	L3	L3	L3	L3	L3	L3	L3	L3	L3	P	P	P	P	P	P	P	P	P	P	P	P	P	P	P	P	AM	AM	AM
	40	E	E	E	E	E	L1	L1	L1	L1	L1	L1	L1	L2	L2	L2	L2	L2	L2	L2	L2	L2	L3	L3	L3	L3	L3	L3	L3	L3	P	P	P	P	P	P	P	P	P	P	P	P	P	P	P	AF	AF	AF	AF
	41	E	E	E	E	E	L1	L1	L1	L1	L1	L1	L2	L2	L2	L2	L2	L2	L2	L2	L2	L2	L3	L3	L3	L3	L3	L3	L3	L3	L3	P	P	P	P	P	P	P	P	P	P	P	P	P	P	P	AF	AF	AF
	42	E	E	E	E	E	L1	L1	L1	L1	L1	L1	L2	L2	L2	L2	L2	L2	L2	L2	L2	L3	L3	L3	L3	L3	L3	L3	L3	P	P	P	P	P	P	P	P	P	P	P	P	P	P	P	P	AF	AF	AF	AF
	43	E	E	L1	D
	44	E	E	E	L1	L1	L1	L1	L1	L1	L1	L2	L2	L2	L2	L2	L2	L2	L2	L2	L3	L3	L3	L3	L3	L3	L3	L3	P	P	P	P	P	P	P	P	P	P	P	P	P	P	P	P	P	AF	AF	AF	AF
	45	E	E	E	E	E	L1	L1	L1	L1	L1	L1	L1	L2	L2	L2	L2	L2	L2	L2	L2	L2	L3	L3	L3	L3	L3	L3	L3	L3	P	P	P	P	P	P	P	P	P	P	P	P	P	P	P	P	AM	AM	AM
	46	E	E	E	E	E	L1	L1	L1	L1	L1	L1	L1	L2	L2	L2	D
	47	E	E	E	E	L1	L1	L1	L1	L1	L1	L1	L2	L2	L2	L2	L2	L2	L2	L2	L2	L2	L3	L3	L3	L3	L3	L3	L3	L3	P	P	P	P	P	P	P	P	P	P	P	P	P	P	P	P	AF	AF	AF
	48	E	E	E	E	D
	49	E	E	E	E	E	L1	L1	L1	L1	L1	L1	L2	L2	L2	L2	L2	L2	L2	L2	L3	L3	L3	L3	L3	L3	L3	L3	L3	P	P	P	P	P	P	P	P	P	P	P	P	P	P	P	P	P	AF	AF	AF
	50	E	E	E	E	E	L1	L1	L1	L1	L1	L1	L2	L2	L2	L2	L2	L2	L2	L2	L2	L3	L3	L3	L3	L3	L3	L3	L3	L3	P	P	P	P	P	P	P	P	P	P	P	P	P	P	P	P	P	AF	AF
	51
	52
	53
	54
	55
	56
	57
	58
	59
	60
	61
	62
	63
	64
	65
	66
	67
	68
	69
	70
	71
	72
	73
	74
	75
	76
	77
	78
	79
	80
	81
	82
	83
	84
	85
	86
	87
	88
	89
	90
	91
	92
	93
	94
	95
	96
	97
	98
	99
	100
	101
	102
	103
	104
	105
	106
	107
	108
	109
	110
	111
	112
	113
	114
	115
	116
	117
	118
	119
	120
	121
	122
	123
	124
	125
	126
	127
	128
	129
	130
	131
	132
	133
	134
	135
	136
	137
	138
	139
	140
	141
	142
	143
	144
	145
	146
	147
	148
	149
	150
	151
	152
	153
	154
	155
	156
	157
	158
	159
	160
	161
	162
	163
	164
	165
	166
	167
	168
	169
	170
	171
	172
	173
	174
	175
	176
	177
	178
	179
	180
	181
	182
	183
	184
	185
	186
	187
	188
	189
	190
	191
	192
	193
	194
	195
	196
	197
	198
	199
	200
	201
	202
	203
	204
	205
	206
	207
	208
	209
	210
	211
	212
	213
	214
	215
	216
	217
	218
	219
	220
	221
	222
	223
	224
	225
	226
	227
	228
	229
	230
	231
	232
	233
	234
	235
	236
	237
	238
	239
	240
	241
	242
	243
	244
	245
	246
	247
	248
	249
	250
	251
	252
	253
	254
	255
	256
	257
	258
	259
	260
	261
	262
	263
	264
	265
	266
	267
	268
	269
	270
	271
	272
	273
	274
	275
	276
	277
	278
	279
	280
	281
	282
	283
	284
	285
	286
	287
	288
	289
	290
	291
	292
	293
	294
	295
	296
	297
	298
	299
	300
	301
	302
	303
	304
	305
	306
	307
	308
	309
	310
	311
	312
	313
	314
	315
	316
	317
	318
	319
	320
	321
	322
	323
	324
	325
	326
	327
	328
	329
	330
	331
	332
	333
	334
	335
	336
	337
	338
	339
	340
	341
	342
	343
	344
	345
	346
	347
	348
	349
	350
	351
	352
	353
	354
	355
	356
	357
	358
	359
	360
	361
	362
	363
	364
	365
	366
	367
	368
	369
	370
	371
	372
	373
	374
	375
	376
	377
	378
	379
	380
	381
	382
	383
	384
	385
	386
	387
	388
	389
	390
	391
	392
	393
	394
	395
	396
	397
	398
	399
	400
	401
	402
	403
	404
	405
	406
	407
	408
	409
	410
	411
	412
	413
	414
	415
	416
	417
	418
	419
	420
	421
	422
	423
	424
	425
	426
	427
	428
	429
	430
	431
	432
	433
	434
	435
	436
	437
	438
	439
	440
	441
	442
	443
	444
	445
	446
	447
	448
	449
	450
	451
	452
	453
	454
	455
	456
	457
	458
	459
	460
	461
	462
	463
	464
	465
	466
	467
	468
	469
	470
	471
	472
	473
	474
	475
	476
	477
	478
	479
	480
	481
	482
	483
	484
	485
	486
	487
	488
	489
	490
	491
	492
	493
	494
	495
	496
	497
	498
	499
	500
	501
	502
	503
	504
	505
	506
	507
	508
	509
	510
	511
	512
	513
	514
	515
	516
	517
	518
	519
	520
	521
	522
	523
	524
	525
	526
	527
	528
	529
	530
	531
	532
	533
	534
	535
	536
	537
	538
	539
	540
	541
	542
	543
	544
	545
	546
	547
	548
	549
	550
	551
	552
	553
	554
	555
	556
	557
	558
	559
	560
	561
	562
	563
	564
	565
	566
	567
	568
	569
	570
	571
	572
	573
	574
	575
	576
	577
	578
	579
	580
	581
	582
	583
	584
	585
	586
	587
	588
	589
	590
	591
	592
	593
	594
	595
	596
	597
	598
	599
	600
	601
	602
	603
	604
	605
	606
	607
	608
	609
	610
	611
	612
	613
	614
	615
	616
	617
	618
	619
	620
	621
	622
	623
	624
	625
	626
	627
	628
	629
	630
	631
	632
	633
	634
	635
	636
	637
	638
	639
	640
	641
	642
	643
	644
	645
	646
	647
	648
	649
	650
	651
	652
	653
	654
	655
	656
	657
	658
	659
	660
	661
	662
	663
	664
	665
	666
	667
	668
	669
	670
	671
	672
	673
	674
	675
	676
	677
	678
	679
	680
	681
	682
	683
	684
	685
	686
	687
	688
	689
	690
	691
	692
	693
	694
	695
	696
	697
	698
	699
	700
	701
	702
	703
	704
	705
	706
	707
	708
	709
	710
	711
	712
	713
	714
	715
	716
	717
	718
	719
	720
	721
	722
	723
	724
	725
	726
	727
	728
	729
	730
	731
	732
	733
	734
	735
	736
	737
	738
	739
	740
	741
	742
	743
	744
	745
	746
	747
	748
	749
	750
	751
	752
	753
	754
	755
	756
	757
	758
	759
	760
	761
	762
	763
	764
	765
	766
	767
	768
	769
	770
	771
	772
	773
	774
	775
	776
	777
	778
	779
	780
	781
	782
	783
	784
	785
	786
	787
	788
	789
	790
	791
	792
	793
	794
	795
	796
	797
	798
	799
	800
	801
	802
	803
	804
	805
	806
	807
	808
	809
	810
	811
	812
	813
	814
	815
	816
	817
	818
	819
	820
	821
	822
	823
	824
	825
	826
	827
	828
	829
	830
	831
	832
	833
	834
	835
	836
	837
	838
	839
	840
	841
	842
	843
	844
	845
	846
	847
	848
	849
	850
	851
	852
	853
	854
	855
	856
	857
	858
	859
	860
	861
	862
	863
	864
	865
	866
	867
	868
	869
	870
	871
	872
	873
	874
	875
	876
	877
	878
	879
	880
	881
	882
	883
	884
	885
	886
	887
	888
	889
	890
	891
	892
	893
	894
	895
	896
	897
	898
	899
	900
	901
	902
	903
	904
	905
	906
	907
	908
	909
	910
	911
	912
	913
	914
	915
	916
	917
	918
	919
	920
	921
	922
	923
	924
	925
	926
	927
	928
	929
	930
	931
	932
	933
	934
	935
	936
	937
	938
	939
	940
	941
	942
	943
	944
	945
	946
	947
	948
	949
	950
	951
	952
	953
	954
	955
	956
	957
	958
	959
	960
	961
	962
	963
	964
	965
	966
	967
	968
	969
	970
	971
	972
	973
	974
	975
	976
	977
	978
	979
	980
	981
	982
	983
	984
	985
	986
	987
	988
	989
	990
	991
	992
	993
	994
	995
	996
	997
	998
	999
	1000
[truncated: 317 more columns]

## Sheet: Cond-5
	Condition label			Cond-5			Life stages		Labels
	Condition type			20 C			Egg		E
	Total individuals reared			50			Larva 1		L1
	Sampling time			8	hours		Larva 2		L2
							Larva 3		L3
							Larva 4		--
							Larva 5		--
							Larva 6		--
							Pupa		P
							Adult males		AM
							Adult females		AF
							Deads		D
		Time (days) -------->
		0.333333	0.666667	1	1.33333	1.66667	2	2.33333	2.66667	3	3.33333	3.66667	4	4.33333	4.66667	5	5.33333	5.66667	6	6.33333	6.66667	7	7.33333	7.66667	8	8.33333	8.66667	9	9.33333	9.66667	10	10.3333	10.6667	11	11.3333	11.6667	12	12.3333	12.6667	13	13.3333	13.6667	14	14.3333	14.6667	15	15.3333	15.6667	16
Specimen ID	1	E	E	E	E	E	L1	L1	L1	L1	L2	L2	L2	L2	L2	L2	L3	L3	L3	L3	L3	L3	P	P	P	P	P	P	P	P	P	P	P	P	P	P	P	P	P	P	AM	AM	AM	AM	AM	AM	AM	AM	AM
|	2	E	E	E	E	E	L1	D
|	3	E	E	E	E	L1	L1	L1	L1	L1	L1	L2	L2	L2	L2	L2	L2	L3	L3	L3	L3	L3	L3	P	P	P	P	P	P	P	P	P	P	P	P	P	P	P	P	P	P	AF	AF	AF	AF	AF	AF	AF	AF
|	4	E	E	E	E	L1	L1	L1	L1	L1	L2	L2	L2	L2	L2	L2	L3	L3	L3	L3	L3	L3	P	P	P	P	P	P	P	P	P	P	P	P	P	P	P	P	P	P	P	AM	AM	AM	AM	AM	AM	AM	AM
V	5	E	E	E	E	E	L1	D
	6	E	E	E	E	L1	L1	D
	7	E	E	E	E	E	L1	L1	L1	L1	L1	L2	L2	L2	L2	L2	L2	L3	L3	L3	L3	L3	L3	L3	P	P	P	P	P	P	P	P	P	P	P	P	P	P	P	P	AF	AF	AF	AF	AF	AF	AF	AF	AF
	8	E	E	L1	L1	L1	L1	L1	L2	L2	L2	L2	L2	L2	L3	L3	L3	L3	L3	L3	L3	P	P	P	P	P	P	P	P	P	P	P	P	P	P	P	P	P	P	AM	AM	AM	AM	AM	AM	AM	AM	AM	AM
	9	E	E	E	E	L1	L1	L1	L1	L1	L2	L2	L2	L2	L2	L2	L3	L3	L3	L3	L3	L3	L3	P	P	P	P	P	P	P	P	P	P	P	P	P	P	P	P	P	AF	AF	AF	AF	AF	AF	AF	AF	AF
	10	E	E	E	E	E	L1	L1	L1	L1	L1	L2	L2	L2	L2	L2	L2	L3	L3	L3	L3	L3	L3	L3	P	P	P	P	P	P	P	P	P	P	P	P	P	P	P	P	AF	AF	AF	AF	AF	AF	AF	AF	AF
	11	E	E	E	E	L1	L1	L1	L1	L1	L2	L2	L2	L2	L2	L2	L2	L2	L3	L3	L3	L3	L3	L3	P	P	P	P	P	P	P	P	P	P	P	P	P	P	P	P	P	AM	AM	AM	AM	AM	AM	AM	AM
	12	E	E	E	E	L1	L1	L1	L1	L1	L2	L2	L2	L2	L2	L2	L2	L3	L3	L3	L3	L3	L3	L3	P	P	P	P	P	P	P	P	P	P	P	P	P	P	P	P	P	AF	AF	AF	AF	AF	AF	AF	AF
	13	E	E	E	E	E	L1	L1	L1	L1	L1	L2	L2	L2	L2	L2	L2	L2	L3	L3	L3	L3	L3	L3	L3	P	P	P	P	P	P	P	P	P	P	P	P	P	P	P	P	AF	AF	AF	AF	AF	AF	AF	AF
	14	E	E	E	E	E	L1	D
	15	E	E	E	L1	L1	L1	L1	L1	L1	L2	L2	L2	L2	L2	L2	L2	L2	L3	L3	L3	L3	L3	L3	L3	P	P	P	P	P	P	P	P	P	P	P	P	P	P	P	AM	AM	AM	AM	AM	AM	AM	AM	AM
	16	E	E	E	E	L1	L1	L1	L1	L1	L2	L2	L2	L2	L2	L2	L2	L2	L2	L3	L3	L3	L3	L3	L3	L3	P	P	P	P	P	P	P	P	P	P	P	P	P	P	P	AF	AF	AF	AF	AF	AF	AF	AF
	17	E	E	E	E	L1	L1	L1	L1	L1	L1	L2	L2	L2	L2	L2	L2	L2	L3	L3	L3	L3	L3	L3	P	P	P	P	P	P	P	P	P	P	P	P	P	P	P	P	AF	AF	AF	AF	AF	AF	AF	AF	AF
	18	E	E	E	E	E	L1	L1	L1	L1	L1	L2	L2	L2	L2	L2	L2	L2	L3	L3	L3	L3	L3	L3	L3	P	P	P	P	P	P	P	P	P	P	P	P	P	P	P	P	AM	AM	AM	AM	AM	AM	AM	AM
	19	E	E	E	E	E	L1	L1	L1	L1	L1	L2	L2	L2	L2	L2	L2	L2	L3	L3	L3	L3	L3	L3	L3	P	P	P	P	P	P	P	P	P	P	P	P	P	P	P	P	AF	AF	AF	AF	AF	AF	AF	AF
	20	E	E	D
	21	E	E	E	E	L1	L1	L1	L1	L1	L2	L2	L2	L2	L2	L2	L2	L2	L3	L3	L3	L3	L3	L3	L3	P	P	P	P	P	P	P	P	P	P	P	P	P	P	P	AF	AF	AF	AF	AF	AF	AF	AF	AF
	22	E	E	E	E	E	L1	L1	L1	L1	L1	L2	L2	L2	L2	L2	L2	L2	L3	L3	L3	L3	L3	L3	L3	L3	P	P	P	P	P	P	P	P	P	P	P	P	P	P	P	AM	AM	AM	AM	AM	AM	AM	AM
	23	E	E	E	E	E	L1	L1	L1	L1	L1	L1	L2	L2	L2	L2	L2	L2	L2	L2	L3	L3	L3	L3	L3	L3	P	P	P	P	P	P	P	P	P	P	P	P	P	P	P	AF	AF	AF	AF	AF	AF	AF	AF
	24	E	E	E	E	E	L1	D
	25	E	E	E	E	L1	L1	L1	L1	L1	L1	L2	L2	L2	L2	L2	L2	L2	L3	L3	L3	L3	L3	L3	L3	L3	P	P	P	P	P	P	P	P	P	P	P	P	P	P	P	AF	AF	AF	AF	AF	AF	AF	AF
	26	E	E	E	E	E	L1	L1	L1	L1	L1	L1	L2	L2	L2	L2	L2	L2	L2	L3	L3	L3	L3	L3	L3	L3	L3	P	P	P	P	P	P	P	P	P	P	P	P	P	P	AM	AM	AM	AM	AM	AM	AM	AM
	27	E	E	L1	L1	L1	L1	L1	L2	L2	L2	L2	L2	L2	L2	L2	L3	L3	L3	L3	L3	L3	L3	L3	P	P	P	P	P	P	P	P	P	P	P	P	P	P	P	P	AF	AF	AF	AF	AF	AF	AF	AF	AF
	28	E	E	E	E	L1	L1	L1	L1	L2	L2	L2	L2	L2	L2	L2	L2	L3	L3	L3	L3	L3	L3	L3	L3	P	P	P	P	P	P	P	P	P	P	P	P	P	P	P	P	AF	AF	AF	AF	AF	AF	AF	AF
	29	E	E	E	E	E	L1	L1	L1	L1	L2	L2	L2	L2	L2	L2	L2	L3	L3	L3	L3	L3	L3	L3	L3	P	P	P	P	P	P	P	P	P	P	P	P	P	P	P	P	AF	AF	AF	AF	AF	AF	AF	AF
	30	E	E	E	E	D
	31	E	E	E	E	E	L1	L1	L1	L1	L2	L2	L2	L2	L2	L2	L2	L2	L3	L3	L3	L3	L3	L3	L3	L3	P	P	P	P	P	P	P	P	P	P	P	P	P	P	P	AM	AM	AM	AM	AM	AM	AM	AM
	32	E	E	E	L1	L1	L1	L1	L1	L2	D
	33	E	E	E	E	L1	L1	L1	L1	L1	L2	L2	L2	L2	L2	L2	L2	L3	L3	L3	L3	L3	L3	L3	L3	P	P	P	P	P	P	P	P	P	P	P	P	P	P	P	P	AF	AF	AF	AF	AF	AF	AF	AF
	34	E	E	E	E	L1	L1	L1	L1	L1	L2	L2	L2	L2	L2	L2	L2	L2	L3	L3	L3	L3	L3	L3	L3	L3	P	P	P	P	P	P	P	P	P	P	P	P	P	P	P	AM	AM	AM	AM	AM	AM	AM	AM
	35	E	E	E	E	L1	L1	L1	L1	L1	L2	L2	L2	L2	L2	L2	L2	L2	L2	L3	L3	L3	L3	L3	L3	L3	P	P	P	P	P	P	P	P	P	P	P	P	P	P	P	AM	AM	AM	AM	AM	AM	AM	AM
	36	E	E	E	E	E	L1	L1	D
	37	E	E	E	E	E	L1	L1	L1	L1	L2	L2	L2	L2	L2	L2	L2	L2	L3	L3	L3	L3	L3	L3	L3	P	P	P	P	P	P	P	P	P	P	P	P	P	P	P	P	AF	AF	AF	AF	AF	AF	AF	AF
	38	E	E	E	E	L1	L1	L1	L1	L1	L1	L2	L2	L2	L2	L2	L2	L2	L3	L3	L3	L3	L3	L3	L3	L3	P	P	P	P	P	P	P	P	P	P	P	P	P	P	P	AM	AM	AM	AM	AM	AM	AM	AM
	39	E	E	L1	L1	L1	L1	L1	L2	L2	L2	L2	L2	L2	L2	L2	L2	L3	L3	L3	L3	L3	L3	L3	P	P	P	P	P	P	P	P	P	P	P	P	P	P	P	P	AM	AM	AM	AM	AM	AM	AM	AM	AM
	40	E	E	E	E	E	D
	41	E	E	E	E	L1	L1	L1	L1	L2	L2	L2	L2	L2	L2	L2	L2	L3	L3	L3	L3	L3	L3	L3	P	P	P	P	P	P	P	P	P	P	P	P	P	P	P	P	AF	AF	AF	AF	AF	AF	AF	AF	AF
	42	E	E	E	E	E	L1	L1	L1	L1	L2	L2	L2	L2	L2	L2	L2	L2	L3	L3	L3	L3	L3	L3	L3	P	P	P	P	P	P	P	P	P	P	P	P	P	P	P	AM	AM	AM	AM	AM	AM	AM	AM	AM
	43	E	E	E	E	E	L1	L1	L1	L1	L1	L2	L2	L2	L2	L2	L2	L2	L3	L3	L3	L3	L3	L3	L3	P	P	P	P	P	P	P	P	P	P	P	P	P	P	P	P	AF	AF	AF	AF	AF	AF	AF	AF
	44	E	E	E	E	E	L1	L1	L1	L1	L1	L2	L2	L2	L2	L2	L2	L2	L2	L3	L3	L3	L3	L3	L3	L3	P	P	P	P	P	P	P	P	P	P	P	P	P	P	P	AF	AF	AF	AF	AF	AF	AF	AF
	45	E	E	E	E	L1	L1	L1	L1	L2	L2	L2	L2	L2	L2	L2	L2	L2	L3	L3	L3	L3	L3	L3	L3	P	P	P	P	P	P	P	P	P	P	P	P	P	P	P	P	AM	AM	AM	AM	AM	AM	AM	AM
	46	E	E	E	E	E	L1	L1	L1	L1	L2	L2	L2	L2	L2	L2	L2	L2	L3	L3	L3	L3	L3	L3	L3	L3	P	P	P	P	P	P	P	P	P	P	P	P	P	P	AF	AF	AF	AF	AF	AF	AF	AF	AF
	47	E	E	E	E	E	L1	L1	L1	L1	L1	L2	L2	L2	L2	L2	L2	L2	L2	D
	48	E	E	E	L1	L1	L1	L1	L1	L2	L2	L2	L2	L2	L2	L2	L2	L3	L3	L3	L3	L3	L3	L3	P	P	P	P	P	P	P	P	P	P	P	P	P	P	P	P	P	AM	AM	AM	AM	AM	AM	AM	AM
	49	E	E	E	L1	L1	L1	L1	L1	L2	L2	L2	L2	L2	L2	L2	L2	L2	L3	L3	L3	L3	L3	L3	L3	P	P	P	P	P	P	P	P	P	P	P	P	P	P	P	P	AF	AF	AF	AF	AF	AF	AF	AF
	50	E	E	E	E	L1	D
	51
	52
	53
	54
	55
	56
	57
	58
	59
	60
	61
	62
	63
	64
	65
	66
	67
	68
	69
	70
	71
	72
	73
	74
	75
	76
	77
	78
	79
	80
	81
	82
	83
	84
	85
	86
	87
	88
	89
	90
	91
	92
	93
	94
	95
	96
	97
	98
	99
	100
	101
	102
	103
	104
	105
	106
	107
	108
	109
	110
	111
	112
	113
	114
	115
	116
	117
	118
	119
	120
	121
	122
	123
	124
	125
	126
	127
	128
	129
	130
	131
	132
	133
	134
	135
	136
	137
	138
	139
	140
	141
	142
	143
	144
	145
	146
	147
	148
	149
	150
	151
	152
	153
	154
	155
	156
	157
	158
	159
	160
	161
	162
	163
	164
	165
	166
	167
	168
	169
	170
	171
	172
	173
	174
	175
	176
	177
	178
	179
	180
	181
	182
	183
	184
	185
	186
	187
	188
	189
	190
	191
	192
	193
	194
	195
	196
	197
	198
	199
	200
	201
	202
	203
	204
	205
	206
	207
	208
	209
	210
	211
	212
	213
	214
	215
	216
	217
	218
	219
	220
	221
	222
	223
	224
	225
	226
	227
	228
	229
	230
	231
	232
	233
	234
	235
	236
	237
	238
	239
	240
	241
	242
	243
	244
	245
	246
	247
	248
	249
	250
	251
	252
	253
	254
	255
	256
	257
	258
	259
	260
	261
	262
	263
	264
	265
	266
	267
	268
	269
	270
	271
	272
	273
	274
	275
	276
	277
	278
	279
	280
	281
	282
	283
	284
	285
	286
	287
	288
	289
	290
	291
	292
	293
	294
	295
	296
	297
	298
	299
	300
	301
	302
	303
	304
	305
	306
	307
	308
	309
	310
	311
	312
	313
	314
	315
	316
	317
	318
	319
	320
	321
	322
	323
	324
	325
	326
	327
	328
	329
	330
	331
	332
	333
	334
	335
	336
	337
	338
	339
	340
	341
	342
	343
	344
	345
	346
	347
	348
	349
	350
	351
	352
	353
	354
	355
	356
	357
	358
	359
	360
	361
	362
	363
	364
	365
	366
	367
	368
	369
	370
	371
	372
	373
	374
	375
	376
	377
	378
	379
	380
	381
	382
	383
	384
	385
	386
	387
	388
	389
	390
	391
	392
	393
	394
	395
	396
	397
	398
	399
	400
	401
	402
	403
	404
	405
	406
	407
	408
	409
	410
	411
	412
	413
	414
	415
	416
	417
	418
	419
	420
	421
	422
	423
	424
	425
	426
	427
	428
	429
	430
	431
	432
	433
	434
	435
	436
	437
	438
	439
	440
	441
	442
	443
	444
	445
	446
	447
	448
	449
	450
	451
	452
	453
	454
	455
	456
	457
	458
	459
	460
	461
	462
	463
	464
	465
	466
	467
	468
	469
	470
	471
	472
	473
	474
	475
	476
	477
	478
	479
	480
	481
	482
	483
	484
	485
	486
	487
	488
	489
	490
	491
	492
	493
	494
	495
	496
	497
	498
	499
	500
	501
	502
	503
	504
	505
	506
	507
	508
	509
	510
	511
	512
	513
	514
	515
	516
	517
	518
	519
	520
	521
	522
	523
	524
	525
	526
	527
	528
	529
	530
	531
	532
	533
	534
	535
	536
	537
	538
	539
	540
	541
	542
	543
	544
	545
	546
	547
	548
	549
	550
	551
	552
	553
	554
	555
	556
	557
	558
	559
	560
	561
	562
	563
	564
	565
	566
	567
	568
	569
	570
	571
	572
	573
	574
	575
	576
	577
	578
	579
	580
	581
	582
	583
	584
	585
	586
	587
	588
	589
	590
	591
	592
	593
	594
	595
	596
	597
	598
	599
	600
	601
	602
	603
	604
	605
	606
	607
	608
	609
	610
	611
	612
	613
	614
	615
	616
	617
	618
	619
	620
	621
	622
	623
	624
	625
	626
	627
	628
	629
	630
	631
	632
	633
	634
	635
	636
	637
	638
	639
	640
	641
	642
	643
	644
	645
	646
	647
	648
	649
	650
	651
	652
	653
	654
	655
	656
	657
	658
	659
	660
	661
	662
	663
	664
	665
	666
	667
	668
	669
	670
	671
	672
	673
	674
	675
	676
	677
	678
	679
	680
	681
	682
	683
	684
	685
	686
	687
	688
	689
	690
	691
	692
	693
	694
	695
	696
	697
	698
	699
	700
	701
	702
	703
	704
	705
	706
	707
	708
	709
	710
	711
	712
	713
	714
	715
	716
	717
	718
	719
	720
	721
	722
	723
	724
	725
	726
	727
	728
	729
	730
	731
	732
	733
	734
	735
	736
	737
	738
	739
	740
	741
	742
	743
	744
	745
	746
	747
	748
	749
	750
	751
	752
	753
	754
	755
	756
	757
	758
	759
	760
	761
	762
	763
	764
	765
	766
	767
	768
	769
	770
	771
	772
	773
	774
	775
	776
	777
	778
	779
	780
	781
	782
	783
	784
	785
	786
	787
	788
	789
	790
	791
	792
	793
	794
	795
	796
	797
	798
	799
	800
	801
	802
	803
	804
	805
	806
	807
	808
	809
	810
	811
	812
	813
	814
	815
	816
	817
	818
	819
	820
	821
	822
	823
	824
	825
	826
	827
	828
	829
	830
	831
	832
	833
	834
	835
	836
	837
	838
	839
	840
	841
	842
	843
	844
	845
	846
	847
	848
	849
	850
	851
	852
	853
	854
	855
	856
	857
	858
	859
	860
	861
	862
	863
	864
	865
	866
	867
	868
	869
	870
	871
	872
	873
	874
	875
	876
	877
	878
	879
	880
	881
	882
	883
	884
	885
	886
	887
	888
	889
	890
	891
	892
	893
	894
	895
	896
	897
	898
	899
	900
	901
	902
	903
	904
	905
	906
	907
	908
	909
	910
	911
	912
	913
	914
	915
	916
	917
	918
	919
	920
	921
	922
	923
	924
	925
	926
	927
	928
	929
	930
	931
	932
	933
	934
	935
	936
	937
	938
	939
	940
	941
	942
	943
	944
	945
	946
	947
	948
	949
	950
	951
	952
	953
	954
	955
	956
	957
	958
	959
	960
	961
	962
	963
	964
	965
	966
	967
	968
	969
	970
	971
	972
	973
	974
	975
	976
	977
	978
	979
	980
	981
	982
	983
	984
	985
	986
	987
	988
	989
	990
	991
	992
	993
	994
	995
	996
	997
	998
	999
	1000
[truncated: 317 more columns]

## Sheet: Cond-6
	Condition label			Cond-6			Life stages		Labels
	Condition type			24 C			Egg		E
	Total individuals reared			50			Larva 1		L1
	Sampling time			8	hours		Larva 2		L2
							Larva 3		L3
							Larva 4		--
							Larva 5		--
							Larva 6		--
							Pupa		P
							Adult males		AM
							Adult females		AF
							Deads		D
		Time (days) -------->
		0.333333	0.666667	1	1.33333	1.66667	2	2.33333	2.66667	3	3.33333	3.66667	4	4.33333	4.66667	5	5.33333	5.66667	6	6.33333	6.66667	7	7.33333	7.66667	8	8.33333	8.66667	9	9.33333	9.66667	10	10.3333	10.6667	11	11.3333	11.6667	12	12.3333	12.6667	13	13.3333	13.6667	14	14.3333	14.6667	15	15.3333	15.6667	16
Specimen ID	1	E	E	L1	L1	L1	L1	L2	L2	L2	L2	L2	L3	L3	L3	L3	L3	L3	L3	P	P	P	P	P	P	P	P	P	P	P	P	AM	AM	AM	AM	AM	AM	AM	AM	AM	AM	AM	AM	AM	AM	AM	AM	AM	AM
|	2	E	E	L1	L1	L1	L1	L2	L2	L2	L2	L3	L3	L3	L3	L3	L3	L3	P	P	P	P	P	P	P	P	P	P	P	P	P	P	AF	AF	AF	AF	AF	AF	AF	AF	AF	AF	AF	AF	AF	AF	AF	AF	AF
|	3	E	E	E	L1	L1	L1	L2	L2	L2	L2	L2	L2	L3	L3	L3	L3	L3	L3	P	P	P	P	P	P	P	P	P	P	P	P	P	P	AF	AF	AF	AF	AF	AF	AF	AF	AF	AF	AF	AF	AF	AF	AF	AF
|	4	E	E	E	L1	L1	L1	L1	L2	L2	L2	L2	L2	D
V	5	E	E	L1	L1	L1	L1	L2	L2	L2	L2	L2	L3	L3	L3	L3	L3	L3	P	P	P	P	P	P	P	P	P	P	P	P	P	P	AF	AF	AF	AF	AF	AF	AF	AF	AF	AF	AF	AF	AF	AF	AF	AF	AF
	6	E	E	E	E	L1	L1	L1	L1	D
	7	E	E	L1	L1	L1	L1	L2	L2	L2	L2	L3	L3	L3	L3	L3	L3	P	P	P	P	P	P	P	P	P	P	P	P	P	P	AM	AM	AM	AM	AM	AM	AM	AM	AM	AM	AM	AM	AM	AM	AM	AM	AM	AM
	8	E	E	E	L1	L1	L1	L2	L2	L2	L2	L2	L2	L3	L3	L3	L3	L3	L3	P	P	P	P	P	P	P	P	P	P	P	P	P	P	AF	AF	AF	AF	AF	AF	AF	AF	AF	AF	AF	AF	AF	AF	AF	AF
	9	E	E	L1	L1	L1	L1	L1	L2	L2	L2	L2	L3	L3	L3	L3	L3	L3	P	P	P	P	P	P	P	P	P	P	P	P	P	P	AF	AF	AF	AF	AF	AF	AF	AF	AF	AF	AF	AF	AF	AF	AF	AF	AF
	10	E	E	E	L1	L1	L1	L2	L2	L2	L2	L2	L3	L3	L3	L3	L3	L3	P	P	P	P	P	P	P	P	P	P	P	P	P	P	AM	AM	AM	AM	AM	AM	AM	AM	AM	AM	AM	AM	AM	AM	AM	AM	AM
	11	E	E	E	L1	L1	L1	L1	L1	L2	L2	L2	L2	L3	L3	L3	L3	L3	L3	P	P	P	P	P	P	P	P	P	P	P	P	P	P	P	P	P	P	P	P	AM	AM	AM	AM	AM	AM	AM	AM	AM	AM
	12	E	L1	L1	L1	L1	L1	L2	L2	L2	L2	L3	L3	L3	L3	L3	L3	P	P	P	P	P	P	P	P	P	P	P	P	P	P	AM	AM	AM	AM	AM	AM	AM	AM	AM	AM	AM	AM	AM	AM	AM	AM	AM	AM
	13	E	E	L1	L1	L1	L1	L2	L2	L2	L2	L2	L2	L3	L3	L3	L3	L3	P	P	P	P	P	P	P	P	P	P	P	P	P	P	P	AF	AF	AF	AF	AF	AF	AF	AF	AF	AF	AF	AF	AF	AF	AF	AF
	14	E	E	E	E	L1	L1	L1	L1	D
	15	E	E	L1	L1	L1	L1	L2	L2	L2	L2	L3	L3	L3	L3	L3	L3	P	P	P	P	P	P	P	P	P	P	P	P	P	P	P	AF	AF	AF	AF	AF	AF	AF	AF	AF	AF	AF	AF	AF	AF	AF	AF	AF
	16	E	E	E	E	L1	L1	L1	L1	L2	L2	L2	L2	L3	L3	L3	L3	L3	P	P	P	P	P	P	P	P	P	P	P	P	P	P	P	AF	AF	AF	AF	AF	AF	AF	AF	AF	AF	AF	AF	AF	AF	AF	AF
	17	E	E	E	L1	L1	L1	L2	L2	L2	L2	L2	L2	L3	L3	L3	L3	L3	L3	P	P	P	P	P	P	P	P	P	P	P	P	P	P	P	P	P	AM	AM	AM	AM	AM	AM	AM	AM	AM	AM	AM	AM	AM
	18	E	E	L1	L1	L1	L1	L2	L2	L2	L2	L2	L3	L3	L3	L3	L3	L3	P	P	P	P	P	P	P	P	P	P	P	P	P	P	P	AF	AF	AF	AF	AF	AF	AF	AF	AF	AF	AF	AF	AF	AF	AF	AF
	19	E	E	E	L1	L1	L1	L1	L1	L2	L2	L2	L2	L2	L3	L3	L3	L3	L3	L3	L3	P	P	P	P	P	P	P	P	P	P	P	P	AM	AM	AM	AM	AM	AM	AM	AM	AM	AM	AM	AM	AM	AM	AM	AM
	20	E	E	E	L1	L1	L1	L1	L2	L2	L2	L2	L2	L3	L3	L3	L3	L3	L3	P	P	P	P	P	P	P	P	P	P	P	P	P	AM	AM	AM	AM	AM	AM	AM	AM	AM	AM	AM	AM	AM	AM	AM	AM	AM
	21	E	E	L1	L1	L1	L1	L2	L2	L2	L2	L2	L3	L3	D
	22	E	E	E	E	L1	L1	L1	L1	L2	L2	L2	L2	L2	L3	L3	L3	L3	L3	L3	P	P	P	P	P	P	P	P	P	P	P	P	AF	AF	AF	AF	AF	AF	AF	AF	AF	AF	AF	AF	AF	AF	AF	AF	AF
	23	E	E	L1	L1	L1	L1	L2	L2	L2	L2	L2	L3	L3	L3	L3	L3	L3	P	P	P	P	P	P	P	P	P	P	P	P	P	P	AM	AM	AM	AM	AM	AM	AM	AM	AM	AM	AM	AM	AM	AM	AM	AM	AM
	24	E	E	E	L1	L1	L1	L2	L2	L2	L2	L2	L2	L2	L3	L3	L3	L3	L3	L3	P	P	P	P	P	P	P	P	P	P	P	P	P	P	P	P	AM	AM	AM	AM	AM	AM	AM	AM	AM	AM	AM	AM	AM
	25	E	E	L1	L1	L1	L1	L2	L2	L2	L2	L2	L3	L3	L3	L3	L3	L3	P	P	P	P	P	P	P	P	P	P	P	P	P	P	P	AF	AF	AF	AF	AF	AF	AF	AF	AF	AF	AF	AF	AF	AF	AF	AF
	26	E	E	E	E	L1	L1	L1	L2	L2	L2	L2	L2	L2	L3	L3	L3	L3	L3	L3	P	P	P	P	P	P	P	P	P	P	P	P	P	P	P	P	AM	AM	AM	AM	AM	AM	AM	AM	AM	AM	AM	AM	AM
	27	E	E	L1	L1	L1	L1	L2	L2	L2	L2	L2	L3	L3	L3	L3	L3	L3	P	P	P	P	P	P	P	P	P	P	P	P	P	P	AF	AF	AF	AF	AF	AF	AF	AF	AF	AF	AF	AF	AF	AF	AF	AF	AF
	28	E	E	E	L1	L1	L1	L1	L1	L2	L2	L2	L3	L3	L3	L3	L3	L3	P	P	P	P	P	P	P	P	P	P	P	P	P	P	P	AM	AM	AM	AM	AM	AM	AM	AM	AM	AM	AM	AM	AM	AM	AM	AM
	29	E	E	E	E	E	E	E	E	E	D
	30	E	E	L1	L1	L1	L1	L2	L2	L2	L2	L2	L3	L3	L3	L3	L3	L3	P	P	P	P	P	P	P	P	P	P	P	P	P	AF	AF	AF	AF	AF	AF	AF	AF	AF	AF	AF	AF	AF	AF	AF	AF	AF	AF
	31	E	E	E	E	L1	L1	L1	L1	L2	L2	L2	L2	L2	L3	L3	L3	L3	L3	L3	P	P	P	P	P	P	P	P	P	P	P	P	P	AF	AF	AF	AF	AF	AF	AF	AF	AF	AF	AF	AF	AF	AF	AF	AF
	32	E	E	E	L1	L1	L1	L1	L2	L2	L2	L2	L2	L3	L3	L3	L3	L3	L3	L3	P	P	P	P	P	P	P	P	P	P	P	P	P	AM	AM	AM	AM	AM	AM	AM	AM	AM	AM	AM	AM	AM	AM	AM	AM
	33	E	E	E	L1	L1	L1	L2	L2	L2	L2	L2	L3	L3	L3	L3	L3	L3	P	P	P	P	P	P	P	P	P	P	P	P	P	P	P	AM	AM	AM	AM	AM	AM	AM	AM	AM	AM	AM	AM	AM	AM	AM	AM
	34	E	E	L1	L1	L1	L1	L2	L2	L2	L2	L2	L3	L3	L3	L3	L3	L3	P	P	P	P	P	P	P	P	P	P	P	P	P	P	AM	AM	AM	AM	AM	AM	AM	AM	AM	AM	AM	AM	AM	AM	AM	AM	AM
	35	E	E	E	L1	L1	L1	L1	L1	L2	L2	L2	L2	L2	L3	L3	L3	L3	L3	L3	P	P	P	P	P	P	P	P	P	P	P	P	P	AF	AF	AF	AF	AF	AF	AF	AF	AF	AF	AF	AF	AF	AF	AF	AF
	36	E	L1	L1	L1	L1	L2	L2	L2	L2	L2	L3	L3	L3	L3	L3	L3	P	P	P	P	P	P	P	P	P	P	P	P	P	P	AF	AF	AF	AF	AF	AF	AF	AF	AF	AF	AF	AF	AF	AF	AF	AF	AF	AF
	37	E	E	E	L1	L1	L1	L1	L1	L2	L2	L2	L2	D
	38	E	E	E	E	L1	L1	L1	L1	L2	L2	L2	L2	L2	L3	L3	L3	L3	L3	L3	P	P	P	P	P	P	P	P	P	P	P	P	P	P	P	P	AM	AM	AM	AM	AM	AM	AM	AM	AM	AM	AM	AM	AM
	39	E	E	L1	L1	L1	L1	L2	L2	L2	L2	L2	L3	L3	L3	L3	L3	L3	L3	P	P	P	P	P	P	P	P	P	P	P	P	P	P	AM	AM	AM	AM	AM	AM	AM	AM	AM	AM	AM	AM	AM	AM	AM	AM
	40	E	E	E	L1	L1	L1	L1	L1	L2	L2	L2	L2	L2	L3	L3	L3	L3	L3	L3	P	P	P	P	P	P	P	P	P	P	P	P	P	AF	AF	AF	AF	AF	AF	AF	AF	AF	AF	AF	AF	AF	AF	AF	AF
	41	E	E	L1	L1	L1	L1	L2	L2	L2	L2	L2	L3	L3	L3	L3	L3	L3	P	P	P	P	P	P	P	P	P	P	P	P	P	P	AM	AM	AM	AM	AM	AM	AM	AM	AM	AM	AM	AM	AM	AM	AM	AM	AM
	42	E	E	E	E	L1	L1	L1	L1	L2	L2	L2	L2	L2	L3	L3	L3	L3	L3	L3	P	P	P	P	P	P	P	P	P	P	P	P	AF	AF	AF	AF	AF	AF	AF	AF	AF	AF	AF	AF	AF	AF	AF	AF	AF
	43	E	E	E	L1	L1	L1	L1	L2	L2	L2	L2	L2	L3	L3	L3	L3	L3	L3	P	P	P	P	P	P	P	P	P	P	P	P	P	AM	AM	AM	AM	AM	AM	AM	AM	AM	AM	AM	AM	AM	AM	AM	AM	AM
	44	E	E	E	L1	L1	L1	L2	L2	L2	L2	L2	L2	L3	L3	L3	L3	L3	L3	P	P	P	P	P	P	P	P	P	P	P	P	P	P	P	P	P	AM	AM	AM	AM	AM	AM	AM	AM	AM	AM	AM	AM	AM
	45	E	E	L1	L1	L1	L1	L1	L2	L2	L2	L3	L3	L3	L3	L3	L3	L3	P	P	P	P	P	P	P	P	P	P	P	P	P	P	AM	AM	AM	AM	AM	AM	AM	AM	AM	AM	AM	AM	AM	AM	AM	AM	AM
	46	E	E	E	E	L1	L1	L1	L1	L2	L2	L2	L2	L2	L3	L3	L3	L3	L3	L3	P	P	P	P	P	P	P	P	P	P	P	P	P	AM	AM	AM	AM	AM	AM	AM	AM	AM	AM	AM	AM	AM	AM	AM	AM
	47	E	E	L1	L1	L1	L1	L1	L2	L2	L2	L3	L3	L3	L3	L3	L3	P	P	P	P	P	P	P	P	P	P	P	P	P	P	P	AF	AF	AF	AF	AF	AF	AF	AF	AF	AF	AF	AF	AF	AF	AF	AF	AF
	48	E	E	E	L1	L1	L1	L1	L2	L2	L2	L2	L2	L3	L3	L3	L3	L3	P	P	P	P	P	P	P	P	P	P	P	P	P	P	P	AM	AM	AM	AM	AM	AM	AM	AM	AM	AM	AM	AM	AM	AM	AM	AM
	49	E	E	L1	L1	L1	D
	50	E	E	E	L1	L1	L1	L2	L2	L2	L2	L3	L3	L3	L3	L3	L3	L3	P	P	P	P	P	P	P	P	P	P	P	P	P	AF	AF	AF	AF	AF	AF	AF	AF	AF	AF	AF	AF	AF	AF	AF	AF	AF	AF
	51
	52
	53
	54
	55
	56
	57
	58
	59
	60
	61
	62
	63
	64
	65
	66
	67
	68
	69
	70
	71
	72
	73
	74
	75
	76
	77
	78
	79
	80
	81
	82
	83
	84
	85
	86
	87
	88
	89
	90
	91
	92
	93
	94
	95
	96
	97
	98
	99
	100
	101
	102
	103
	104
	105
	106
	107
	108
	109
	110
	111
	112
	113
	114
	115
	116
	117
	118
	119
	120
	121
	122
	123
	124
	125
	126
	127
	128
	129
	130
	131
	132
	133
	134
	135
	136
	137
	138
	139
	140
	141
	142
	143
	144
	145
	146
	147
	148
	149
	150
	151
	152
	153
	154
	155
	156
	157
	158
	159
	160
	161
	162
	163
	164
	165
	166
	167
	168
	169
	170
	171
	172
	173
	174
	175
	176
	177
	178
	179
	180
	181
	182
	183
	184
	185
	186
	187
	188
	189
	190
	191
	192
	193
	194
	195
	196
	197
	198
	199
	200
	201
	202
	203
	204
	205
	206
	207
	208
	209
	210
	211
	212
	213
	214
	215
	216
	217
	218
	219
	220
	221
	222
	223
	224
	225
	226
	227
	228
	229
	230
	231
	232
	233
	234
	235
	236
	237
	238
	239
	240
	241
	242
	243
	244
	245
	246
	247
	248
	249
	250
	251
	252
	253
	254
	255
	256
	257
	258
	259
	260
	261
	262
	263
	264
	265
	266
	267
	268
	269
	270
	271
	272
	273
	274
	275
	276
	277
	278
	279
	280
	281
	282
	283
	284
	285
	286
	287
	288
	289
	290
	291
	292
	293
	294
	295
	296
	297
	298
	299
	300
	301
	302
	303
	304
	305
	306
	307
	308
	309
	310
	311
	312
	313
	314
	315
	316
	317
	318
	319
	320
	321
	322
	323
	324
	325
	326
	327
	328
	329
	330
	331
	332
	333
	334
	335
	336
	337
	338
	339
	340
	341
	342
	343
	344
	345
	346
	347
	348
	349
	350
	351
	352
	353
	354
	355
	356
	357
	358
	359
	360
	361
	362
	363
	364
	365
	366
	367
	368
	369
	370
	371
	372
	373
	374
	375
	376
	377
	378
	379
	380
	381
	382
	383
	384
	385
	386
	387
	388
	389
	390
	391
	392
	393
	394
	395
	396
	397
	398
	399
	400
	401
	402
	403
	404
	405
	406
	407
	408
	409
	410
	411
	412
	413
	414
	415
	416
	417
	418
	419
	420
	421
	422
	423
	424
	425
	426
	427
	428
	429
	430
	431
	432
	433
	434
	435
	436
	437
	438
	439
	440
	441
	442
	443
	444
	445
	446
	447
	448
	449
	450
	451
	452
	453
	454
	455
	456
	457
	458
	459
	460
	461
	462
	463
	464
	465
	466
	467
	468
	469
	470
	471
	472
	473
	474
	475
	476
	477
	478
	479
	480
	481
	482
	483
	484
	485
	486
	487
	488
	489
	490
	491
	492
	493
	494
	495
	496
	497
	498
	499
	500
	501
	502
	503
	504
	505
	506
	507
	508
	509
	510
	511
	512
	513
	514
	515
	516
	517
	518
	519
	520
	521
	522
	523
	524
	525
	526
	527
	528
	529
	530
	531
	532
	533
	534
	535
	536
	537
	538
	539
	540
	541
	542
	543
	544
	545
	546
	547
	548
	549
	550
	551
	552
	553
	554
	555
	556
	557
	558
	559
	560
	561
	562
	563
	564
	565
	566
	567
	568
	569
	570
	571
	572
	573
	574
	575
	576
	577
	578
	579
	580
	581
	582
	583
	584
	585
	586
	587
	588
	589
	590
	591
	592
	593
	594
	595
	596
	597
	598
	599
	600
	601
	602
	603
	604
	605
	606
	607
	608
	609
	610
	611
	612
	613
	614
	615
	616
	617
	618
	619
	620
	621
	622
	623
	624
	625
	626
	627
	628
	629
	630
	631
	632
	633
	634
	635
	636
	637
	638
	639
	640
	641
	642
	643
	644
	645
	646
	647
	648
	649
	650
	651
	652
	653
	654
	655
	656
	657
	658
	659
	660
	661
	662
	663
	664
	665
	666
	667
	668
	669
	670
	671
	672
	673
	674
	675
	676
	677
	678
	679
	680
	681
	682
	683
	684
	685
	686
	687
	688
	689
	690
	691
	692
	693
	694
	695
	696
	697
	698
	699
	700
	701
	702
	703
	704
	705
	706
	707
	708
	709
	710
	711
	712
	713
	714
	715
	716
	717
	718
	719
	720
	721
	722
	723
	724
	725
	726
	727
	728
	729
	730
	731
	732
	733
	734
	735
	736
	737
	738
	739
	740
	741
	742
	743
	744
	745
	746
	747
	748
	749
	750
	751
	752
	753
	754
	755
	756
	757
	758
	759
	760
	761
	762
	763
	764
	765
	766
	767
	768
	769
	770
	771
	772
	773
	774
	775
	776
	777
	778
	779
	780
	781
	782
	783
	784
	785
	786
	787
	788
	789
	790
	791
	792
	793
	794
	795
	796
	797
	798
	799
	800
	801
	802
	803
	804
	805
	806
	807
	808
	809
	810
	811
	812
	813
	814
	815
	816
	817
	818
	819
	820
	821
	822
	823
	824
	825
	826
	827
	828
	829
	830
	831
	832
	833
	834
	835
	836
	837
	838
	839
	840
	841
	842
	843
	844
	845
	846
	847
	848
	849
	850
	851
	852
	853
	854
	855
	856
	857
	858
	859
	860
	861
	862
	863
	864
	865
	866
	867
	868
	869
	870
	871
	872
	873
	874
	875
	876
	877
	878
	879
	880
	881
	882
	883
	884
	885
	886
	887
	888
	889
	890
	891
	892
	893
	894
	895
	896
	897
	898
	899
	900
	901
	902
	903
	904
	905
	906
	907
	908
	909
	910
	911
	912
	913
	914
	915
	916
	917
	918
	919
	920
	921
	922
	923
	924
	925
	926
	927
	928
	929
	930
	931
	932
	933
	934
	935
	936
	937
	938
	939
	940
	941
	942
	943
	944
	945
	946
	947
	948
	949
	950
	951
	952
	953
	954
	955
	956
	957
	958
	959
	960
	961
	962
	963
	964
	965
	966
	967
	968
	969
	970
	971
	972
	973
	974
	975
	976
	977
	978
	979
	980
	981
	982
	983
	984
	985
	986
	987
	988
	989
	990
	991
	992
	993
	994
	995
	996
	997
	998
	999
	1000
[truncated: 317 more columns]

## Sheet: Cond-7
	Condition label			Cond-7			Life stages		Labels
	Condition type			25 C			Egg		E
	Total individuals reared			50			Larva 1		L1
	Sampling time			8	hours		Larva 2		L2
							Larva 3		L3
							Larva 4		--
							Larva 5		--
							Larva 6		--
							Pupa		P
							Adult males		AM
							Adult females		AF
							Deads		D
		Time (days) -------->
		0.333333	0.666667	1	1.33333	1.66667	2	2.33333	2.66667	3	3.33333	3.66667	4	4.33333	4.66667	5	5.33333	5.66667	6	6.33333	6.66667	7	7.33333	7.66667	8	8.33333	8.66667	9	9.33333	9.66667	10	10.3333	10.6667	11	11.3333	11.6667	12	12.3333	12.6667	13	13.3333	13.6667	14	14.3333	14.6667	15	15.3333	15.6667	16
Specimen ID	1	E	E	L1	L1	L1	L2	L2	L2	L2	L3	L3	L3	L3	L3	L3	P	P	P	P	P	P	P	P	P	P	P	P	P	AF	AF	AF	AF	AF	AF	AF	AF	AF	AF	AF	AF	AF	AF	AF	AF	AF	AF	AF	AF
|	2	E	E	E	L1	L1	L1	L2	L2	L2	L2	L3	L3	L3	L3	L3	L3	P	P	P	P	P	P	P	P	P	P	P	P	P	P	AM	AM	AM	AM	AM	AM	AM	AM	AM	AM	AM	AM	AM	AM	AM	AM	AM	AM
|	3	E	E	L1	L1	L1	L1	L2	L2	L2	D
|	4	E	E	E	L1	L1	L1	L1	L2	L2	L2	L2	L3	L3	L3	L3	L3	P	P	P	P	P	P	P	P	P	P	P	P	P	AM	AM	AM	AM	AM	AM	AM	AM	AM	AM	AM	AM	AM	AM	AM	AM	AM	AM	AM
V	5	E	E	L1	L1	L1	L1	L2	L2	L2	L2	L3	L3	L3	L3	L3	P	P	P	P	P	P	P	P	P	P	P	P	P	AM	AM	AM	AM	AM	AM	AM	AM	AM	AM	AM	AM	AM	AM	AM	AM	AM	AM	AM	AM
	6	E	E	L1	L1	L1	L1	L2	L2	L2	L2	L3	L3	L3	L3	L3	L3	P	P	P	P	P	P	P	P	P	P	P	P	AM	AM	AM	AM	AM	AM	AM	AM	AM	AM	AM	AM	AM	AM	AM	AM	AM	AM	AM	AM
	7	E	E	E	L1	L1	L1	L1	L2	L2	L2	L2	L3	L3	L3	L3	L3	L3	P	P	P	P	P	P	P	P	P	P	P	P	P	AF	AF	AF	AF	AF	AF	AF	AF	AF	AF	AF	AF	AF	AF	AF	AF	AF	AF
	8	E	E	L1	L1	L1	L1	L2	L2	L2	L2	L3	L3	L3	L3	L3	P	P	P	P	P	P	P	P	P	P	P	P	P	P	AF	AF	AF	AF	AF	AF	AF	AF	AF	AF	AF	AF	AF	AF	AF	AF	AF	AF	AF
	9	E	E	E	L1	L1	L1	L2	L2	L2	L2	L3	L3	L3	L3	L3	L3	P	P	P	P	P	P	P	P	P	P	P	P	P	P	AM	AM	AM	AM	AM	AM	AM	AM	AM	AM	AM	AM	AM	AM	AM	AM	AM	AM
	10	E	E	E	E	E	D
	11	E	E	L1	L1	L1	L2	L2	L2	L2	L3	L3	L3	L3	L3	P	P	P	P	P	P	P	P	P	P	P	P	P	P	AM	AM	AM	AM	AM	AM	AM	AM	AM	AM	AM	AM	AM	AM	AM	AM	AM	AM	AM	AM
	12	E	E	E	L1	L1	L1	L1	L2	L2	L2	L2	L3	L3	L3	L3	L3	P	P	P	P	P	P	P	P	P	P	P	P	P	P	AF	AF	AF	AF	AF	AF	AF	AF	AF	AF	AF	AF	AF	AF	AF	AF	AF	AF
	13	E	E	L1	L1	L1	L1	L2	L2	L2	L2	L3	L3	L3	L3	L3	P	P	P	P	P	P	P	P	P	P	P	P	P	P	P	AM	AM	AM	AM	AM	AM	AM	AM	AM	AM	AM	AM	AM	AM	AM	AM	AM	AM
	14	E	E	E	E	L1	L1	L1	L2	L2	L2	L2	L3	L3	L3	L3	L3	P	P	P	P	P	P	P	P	P	P	P	P	P	AF	AF	AF	AF	AF	AF	AF	AF	AF	AF	AF	AF	AF	AF	AF	AF	AF	AF	AF
	15	E	L1	L1	L1	L1	L2	L2	L2	L2	L3	L3	L3	L3	L3	P	P	P	P	P	P	P	P	P	P	P	P	P	P	AF	AF	AF	AF	AF	AF	AF	AF	AF	AF	AF	AF	AF	AF	AF	AF	AF	AF	AF	AF
	16	E	E	E	E	L1	L1	L1	L1	L2	L2	L2	L2	L3	L3	L3	L3	L3	L3	P	P	P	P	P	P	P	P	P	P	P	P	P	P	P	P	P	P	AM	AM	AM	AM	AM	AM	AM	AM	AM	AM	AM	AM
	17	E	E	L1	L1	L1	L1	L2	L2	L2	L2	L3	L3	L3	L3	P	P	P	P	P	P	P	P	P	P	P	P	P	P	P	AM	AM	AM	AM	AM	AM	AM	AM	AM	AM	AM	AM	AM	AM	AM	AM	AM	AM	AM
	18	E	E	E	E	L1	L1	L1	L2	L2	L2	L2	L3	L3	L3	L3	L3	P	P	P	P	P	P	P	P	P	P	P	P	P	P	AM	AM	AM	AM	AM	AM	AM	AM	AM	AM	AM	AM	AM	AM	AM	AM	AM	AM
	19	E	E	E	L1	L1	L1	L2	L2	L2	L2	L3	L3	L3	L3	L3	P	P	P	P	P	P	P	P	P	P	P	P	P	P	P	AF	AF	AF	AF	AF	AF	AF	AF	AF	AF	AF	AF	AF	AF	AF	AF	AF	AF
	20	E	E	L1	L1	L1	L1	L2	L2	L2	L2	L3	L3	L3	L3	P	P	P	P	P	P	P	P	P	P	P	P	P	P	P	AF	AF	AF	AF	AF	AF	AF	AF	AF	AF	AF	AF	AF	AF	AF	AF	AF	AF	AF
	21	E	E	E	E	E	E	E	E	D
	22	E	E	L1	L1	L1	L1	L2	L2	L2	L2	L2	L3	L3	L3	L3	L3	P	P	P	P	P	P	P	P	P	P	P	P	P	P	AM	AM	AM	AM	AM	AM	AM	AM	AM	AM	AM	AM	AM	AM	AM	AM	AM	AM
	23	E	E	E	E	L1	L1	L1	L1	L2	L2	L2	L2	L3	L3	L3	L3	L3	P	P	P	P	P	P	P	P	P	P	P	P	P	P	P	P	AM	AM	AM	AM	AM	AM	AM	AM	AM	AM	AM	AM	AM	AM	AM
	24	E	E	L1	L1	L1	L1	L2	L2	L2	L2	L3	L3	L3	L3	L3	L3	P	P	P	P	P	P	P	P	P	P	P	P	P	AF	AF	AF	AF	AF	AF	AF	AF	AF	AF	AF	AF	AF	AF	AF	AF	AF	AF	AF
	25	E	E	E	L1	L1	L1	L1	L2	L2	L2	L2	L3	L3	L3	L3	L3	L3	P	P	P	P	P	P	P	P	P	P	P	P	P	P	P	P	AF	AF	AF	AF	AF	AF	AF	AF	AF	AF	AF	AF	AF	AF	AF
	26	E	E	L1	L1	D
	27	E	E	L1	L1	L1	L1	L2	L2	L2	L2	L3	L3	L3	L3	L3	P	P	P	P	P	P	P	P	P	P	P	P	P	P	P	AM	AM	AM	AM	AM	AM	AM	AM	AM	AM	AM	AM	AM	AM	AM	AM	AM	AM
	28	E	E	E	L1	L1	L1	L2	L2	L2	L2	L3	L3	L3	L3	L3	L3	P	P	P	P	P	P	P	P	P	P	P	P	P	P	AM	AM	AM	AM	AM	AM	AM	AM	AM	AM	AM	AM	AM	AM	AM	AM	AM	AM
	29	E	E	L1	L1	L1	L1	L2	L2	L2	L2	L3	L3	L3	L3	L3	P	P	P	P	P	P	P	P	P	P	P	P	P	P	AM	AM	AM	AM	AM	AM	AM	AM	AM	AM	AM	AM	AM	AM	AM	AM	AM	AM	AM
	30	E	E	E	E	L1	L1	L1	L2	L2	L2	L2	L2	L3	L3	L3	L3	L3	P	P	P	P	P	P	P	P	P	P	P	P	P	P	P	P	AM	AM	AM	AM	AM	AM	AM	AM	AM	AM	AM	AM	AM	AM	AM
	31	E	L1	L1	L1	L1	D
	32	E	E	E	L1	L1	L1	L1	L2	L2	L2	L2	L3	L3	L3	L3	L3	P	P	P	P	P	P	P	P	P	P	P	P	P	AF	AF	AF	AF	AF	AF	AF	AF	AF	AF	AF	AF	AF	AF	AF	AF	AF	AF	AF
	33	E	E	E	L1	L1	L1	L1	L2	L2	L2	L2	L3	L3	L3	L3	L3	P	P	P	P	P	P	P	P	P	P	P	P	P	P	AM	AM	AM	AM	AM	AM	AM	AM	AM	AM	AM	AM	AM	AM	AM	AM	AM	AM
	34	E	E	E	L1	L1	L1	L1	L2	L2	L2	L2	L3	L3	L3	L3	L3	L3	P	P	P	P	P	P	P	P	P	P	P	P	P	P	P	P	AM	AM	AM	AM	AM	AM	AM	AM	AM	AM	AM	AM	AM	AM	AM
	35	E	E	L1	L1	L1	L1	L2	L2	L2	L2	L3	L3	L3	L3	L3	L3	P	P	P	P	P	P	P	P	P	P	P	P	P	P	AM	AM	AM	AM	AM	AM	AM	AM	AM	AM	AM	AM	AM	AM	AM	AM	AM	AM
	36	E	E	E	E	L1	D
	37	E	E	E	L1	L1	L1	L2	L2	L2	L2	L3	L3	L3	L3	L3	P	P	P	P	P	P	P	P	P	P	P	P	P	AF	AF	AF	AF	AF	AF	AF	AF	AF	AF	AF	AF	AF	AF	AF	AF	AF	AF	AF	AF
	38	E	E	E	L1	L1	L1	L1	L2	L2	L2	L2	L3	L3	L3	L3	L3	P	P	P	P	P	P	P	P	P	P	P	P	P	P	AM	AM	AM	AM	AM	AM	AM	AM	AM	AM	AM	AM	AM	AM	AM	AM	AM	AM
	39	E	E	L1	L1	L1	L1	L2	L2	L2	L2	L3	L3	L3	L3	L3	P	P	P	P	P	P	P	P	P	P	P	P	P	AF	AF	AF	AF	AF	AF	AF	AF	AF	AF	AF	AF	AF	AF	AF	AF	AF	AF	AF	AF
	40	E	E	E	L1	L1	L1	L1	L2	L2	L2	L2	L3	L3	L3	L3	L3	P	P	P	P	P	P	P	P	P	P	P	P	P	P	AM	AM	AM	AM	AM	AM	AM	AM	AM	AM	AM	AM	AM	AM	AM	AM	AM	AM
	41	E	E	E	E	L1	L1	L1	L1	L2	L2	L2	L2	L2	L3	L3	L3	L3	L3	P	P	P	P	P	P	P	P	P	P	P	P	P	P	P	P	P	P	AM	AM	AM	AM	AM	AM	AM	AM	AM	AM	AM	AM
	42	E	E	L1	L1	L1	L1	L2	L2	L2	L2	D
	43	E	E	E	L1	L1	L1	L1	L2	L2	L2	L2	L3	L3	L3	L3	L3	L3	P	P	P	P	P	P	P	P	P	P	P	P	P	AF	AF	AF	AF	AF	AF	AF	AF	AF	AF	AF	AF	AF	AF	AF	AF	AF	AF
	44	E	L1	L1	L1	L1	L2	L2	L2	L2	L3	L3	L3	L3	L3	P	P	P	P	P	P	P	P	P	P	P	P	P	P	AM	AM	AM	AM	AM	AM	AM	AM	AM	AM	AM	AM	AM	AM	AM	AM	AM	AM	AM	AM
	45	E	E	E	L1	L1	L1	L2	L2	L2	L2	L2	L3	L3	L3	L3	L3	P	P	P	P	P	P	P	P	P	P	P	P	P	P	AM	AM	AM	AM	AM	AM	AM	AM	AM	AM	AM	AM	AM	AM	AM	AM	AM	AM
	46	E	E	L1	L1	L1	L1	L2	L2	L2	L2	L2	L3	L3	L3	L3	L3	P	P	P	P	P	P	P	P	P	P	P	P	P	P	AM	AM	AM	AM	AM	AM	AM	AM	AM	AM	AM	AM	AM	AM	AM	AM	AM	AM
	47	E	E	L1	L1	L1	L2	L2	L2	L2	L3	L3	L3	L3	L3	P	P	P	P	P	P	P	P	P	P	P	P	P	AF	AF	AF	AF	AF	AF	AF	AF	AF	AF	AF	AF	AF	AF	AF	AF	AF	AF	AF	AF	AF
	48	E	E	L1	L1	L1	L1	L2	L2	L2	L2	L3	L3	L3	L3	L3	P	P	P	P	P	P	P	P	P	P	P	P	P	P	AM	AM	AM	AM	AM	AM	AM	AM	AM	AM	AM	AM	AM	AM	AM	AM	AM	AM	AM
	49	E	E	E	L1	L1	L1	L1	L2	L2	L2	L2	L3	L3	L3	L3	L3	P	P	P	P	P	P	P	P	P	P	P	P	P	P	AM	AM	AM	AM	AM	AM	AM	AM	AM	AM	AM	AM	AM	AM	AM	AM	AM	AM
	50	E	E	L1	L1	L1	L1	L2	L2	L2	L2	L3	L3	L3	L3	L3	P	P	P	P	P	P	P	P	P	P	P	P	P	P	AF	AF	AF	AF	AF	AF	AF	AF	AF	AF	AF	AF	AF	AF	AF	AF	AF	AF	AF
	51
	52
	53
	54
	55
	56
	57
	58
	59
	60
	61
	62
	63
	64
	65
	66
	67
	68
	69
	70
	71
	72
	73
	74
	75
	76
	77
	78
	79
	80
	81
	82
	83
	84
	85
	86
	87
	88
	89
	90
	91
	92
	93
	94
	95
	96
	97
	98
	99
	100
	101
	102
	103
	104
	105
	106
	107
	108
	109
	110
	111
	112
	113
	114
	115
	116
	117
	118
	119
	120
	121
	122
	123
	124
	125
	126
	127
	128
	129
	130
	131
	132
	133
	134
	135
	136
	137
	138
	139
	140
	141
	142
	143
	144
	145
	146
	147
	148
	149
	150
	151
	152
	153
	154
	155
	156
	157
	158
	159
	160
	161
	162
	163
	164
	165
	166
	167
	168
	169
	170
	171
	172
	173
	174
	175
	176
	177
	178
	179
	180
	181
	182
	183
	184
	185
	186
	187
	188
	189
	190
	191
	192
	193
	194
	195
	196
	197
	198
	199
	200
	201
	202
	203
	204
	205
	206
	207
	208
	209
	210
	211
	212
	213
	214
	215
	216
	217
	218
	219
	220
	221
	222
	223
	224
	225
	226
	227
	228
	229
	230
	231
	232
	233
	234
	235
	236
	237
	238
	239
	240
	241
	242
	243
	244
	245
	246
	247
	248
	249
	250
	251
	252
	253
	254
	255
	256
	257
	258
	259
	260
	261
	262
	263
	264
	265
	266
	267
	268
	269
	270
	271
	272
	273
	274
	275
	276
	277
	278
	279
	280
	281
	282
	283
	284
	285
	286
	287
	288
	289
	290
	291
	292
	293
	294
	295
	296
	297
	298
	299
	300
	301
	302
	303
	304
	305
	306
	307
	308
	309
	310
	311
	312
	313
	314
	315
	316
	317
	318
	319
	320
	321
	322
	323
	324
	325
	326
	327
	328
	329
	330
	331
	332
	333
	334
	335
	336
	337
	338
	339
	340
	341
	342
	343
	344
	345
	346
	347
	348
	349
	350
	351
	352
	353
	354
	355
	356
	357
	358
	359
	360
	361
	362
	363
	364
	365
	366
	367
	368
	369
	370
	371
	372
	373
	374
	375
	376
	377
	378
	379
	380
	381
	382
	383
	384
	385
	386
	387
	388
	389
	390
	391
	392
	393
	394
	395
	396
	397
	398
	399
	400
	401
	402
	403
	404
	405
	406
	407
	408
	409
	410
	411
	412
	413
	414
	415
	416
	417
	418
	419
	420
	421
	422
	423
	424
	425
	426
	427
	428
	429
	430
	431
	432
	433
	434
	435
	436
	437
	438
	439
	440
	441
	442
	443
	444
	445
	446
	447
	448
	449
	450
	451
	452
	453
	454
	455
	456
	457
	458
	459
	460
	461
	462
	463
	464
	465
	466
	467
	468
	469
	470
	471
	472
	473
	474
	475
	476
	477
	478
	479
	480
	481
	482
	483
	484
	485
	486
	487
	488
	489
	490
	491
	492
	493
	494
	495
	496
	497
	498
	499
	500
	501
	502
	503
	504
	505
	506
	507
	508
	509
	510
	511
	512
	513
	514
	515
	516
	517
	518
	519
	520
	521
	522
	523
	524
	525
	526
	527
	528
	529
	530
	531
	532
	533
	534
	535
	536
	537
	538
	539
	540
	541
	542
	543
	544
	545
	546
	547
	548
	549
	550
	551
	552
	553
	554
	555
	556
	557
	558
	559
	560
	561
	562
	563
	564
	565
	566
	567
	568
	569
	570
	571
	572
	573
	574
	575
	576
	577
	578
	579
	580
	581
	582
	583
	584
	585
	586
	587
	588
	589
	590
	591
	592
	593
	594
	595
	596
	597
	598
	599
	600
	601
	602
	603
	604
	605
	606
	607
	608
	609
	610
	611
	612
	613
	614
	615
	616
	617
	618
	619
	620
	621
	622
	623
	624
	625
	626
	627
	628
	629
	630
	631
	632
	633
	634
	635
	636
	637
	638
	639
	640
	641
	642
	643
	644
	645
	646
	647
	648
	649
	650
	651
	652
	653
	654
	655
	656
	657
	658
	659
	660
	661
	662
	663
	664
	665
	666
	667
	668
	669
	670
	671
	672
	673
	674
	675
	676
	677
	678
	679
	680
	681
	682
	683
	684
	685
	686
	687
	688
	689
	690
	691
	692
	693
	694
	695
	696
	697
	698
	699
	700
	701
	702
	703
	704
	705
	706
	707
	708
	709
	710
	711
	712
	713
	714
	715
	716
	717
	718
	719
	720
	721
	722
	723
	724
	725
	726
	727
	728
	729
	730
	731
	732
	733
	734
	735
	736
	737
	738
	739
	740
	741
	742
	743
	744
	745
	746
	747
	748
	749
	750
	751
	752
	753
	754
	755
	756
	757
	758
	759
	760
	761
	762
	763
	764
	765
	766
	767
	768
	769
	770
	771
	772
	773
	774
	775
	776
	777
	778
	779
	780
	781
	782
	783
	784
	785
	786
	787
	788
	789
	790
	791
	792
	793
	794
	795
	796
	797
	798
	799
	800
	801
	802
	803
	804
	805
	806
	807
	808
	809
	810
	811
	812
	813
	814
	815
	816
	817
	818
	819
	820
	821
	822
	823
	824
	825
	826
	827
	828
	829
	830
	831
	832
	833
	834
	835
	836
	837
	838
	839
	840
	841
	842
	843
	844
	845
	846
	847
	848
	849
	850
	851
	852
	853
	854
	855
	856
	857
	858
	859
	860
	861
	862
	863
	864
	865
	866
	867
	868
	869
	870
	871
	872
	873
	874
	875
	876
	877
	878
	879
	880
	881
	882
	883
	884
	885
	886
	887
	888
	889
	890
	891
	892
	893
	894
	895
	896
	897
	898
	899
	900
	901
	902
	903
	904
	905
	906
	907
	908
	909
	910
	911
	912
	913
	914
	915
	916
	917
	918
	919
	920
	921
	922
	923
	924
	925
	926
	927
	928
	929
	930
	931
	932
	933
	934
	935
	936
	937
	938
	939
	940
	941
	942
	943
	944
	945
	946
	947
	948
	949
	950
	951
	952
	953
	954
	955
	956
	957
	958
	959
	960
	961
	962
	963
	964
	965
	966
	967
	968
	969
	970
	971
	972
	973
	974
	975
	976
	977
	978
	979
	980
	981
	982
	983
	984
	985
	986
	987
	988
	989
	990
	991
	992
	993
	994
	995
	996
	997
	998
	999
	1000
[truncated: 317 more columns]

[truncated: 11 more sheets: Cond-8, Cond-9, Cond-10, Cond-11, Cond-12, Cond-13, Cond-14, Cond-15, Individual-LifeHistory, PopulationDynamics, Cohort-grouping]
