# Supplementary material for: Thermal Development, Mortality, and Fertility of an Apulian Strain of Drosophila suzukii at Different Temperatures
Source: Insects. 2025 Jan 10;16(1):60. doi: 10.3390/insects16010060 (PMC11766119; doi:10.3390/insects16010060)
Supplement: Supplementary file 1 [file insects-16-00060-s001.zip › Mortality.xlsx]

## Sheet: MortalityRates
Temperature	Survival_Egg	Survival_L1	Survival_L2	Survival_L3		Temperature	Mortality_Egg	Mortality_L1	Mortality_L2	Mortality_L3
6	0.26	0.23	0	0		6	0.74	0.77	1	1
9	0.38	0.63	0.83	0.9		9	0.62	0.37	0.17	0.1
13	0.78	0.81	0.9	0.92		13	0.22	0.19	0.1	0.08
18	0.92	0.85	0.91	0.97		18	0.08	0.15	0.09	0.03
20	0.94	0.82	0.94	1		20	0.06	0.18	0.06	0
24	0.98	0.93	0.95	0.97		24	0.02	0.07	0.05	0.03
25	0.96	0.93	0.94	1		25	0.04	0.07	0.06	0
26	0.96	0.95	0.89	1		26	0.04	0.05	0.11	0
27	0.88	0.91	0.9	0.96		27	0.12	0.09	0.1	0.04
28	0.78	0.85	0.93	0.96		28	0.22	0.15	0.07	0.04
29	0.74	0.77	0.73	0.84		29	0.26	0.23	0.27	0.16
31	0.44	0.54	0.58	0.43		31	0.56	0.46	0.42	0.57
32	0.18	0.44	0	0		32	0.82	0.56	1	1
33	0.06	0	0	0		33	0.94	1	1	1
